# Supplementary material for: Genetic mapping and identification of a QTL determining tolerance to freezing stress in Fragaria vesca L
Source: PLoS One. 2021 May 21;16(5):e0248089. doi: 10.1371/journal.pone.0248089 (PMC8139484; doi:10.1371/journal.pone.0248089)
Supplement: S1 Table — (TXT) [file pone.0248089.s001.txt]

S1 Table. The LT50 estimates for the grand parents (Alta and NCGR1363), their hybrid, and the 142 F2 mapping population.
genot	lt50 estimates
Alta	-12.1
NCGR1363-6.9
NxA_F1	-10.6
gt1		-10.9
gt10	-9.6
gt100	-10.9
gt101	-10.2
gt102	-12
gt103	-9.1
gt104	-10.9
gt105	-10.7
gt106	-11.8
gt107	-10.5
gt108	-10.4
gt109	-10.1
gt11	-9.8
gt110	-10.7
gt111	-12.7
gt112	-10
gt113	-11.6
gt114	-11.2
gt115	-10.2
gt116	-9.8
gt117	-11.2
gt118	-10.6
gt119	-12.2
gt12	-11.6
gt120	-9.6
gt121	-10.7
gt122	-10.4
gt123	-11.1
gt124	-8.6
gt125	-11.5
gt126	-10.4
gt127	-10.3
gt128	-9.9
gt129	-12.6
gt13	-10.7
gt130	-10.3
gt131	-9.9
gt132	-11.2
gt133	-10.3
gt134	-9.6
gt135	-9.8
gt136	-9.9
gt137	-10.6
gt138	-12
gt139	-11.3
gt14	-10.1
gt140	-11.1
gt141	-10.1
gt142	-13.4
gt143	-9.1
gt144	-11.8
gt145	-9.5
gt15	-12.1
gt16	-12
gt17	-11.1
gt18	-9.8
gt19	-10.2
gt2		-11.6
gt20	-11.6
gt21	-12.8
gt22	-11.4
gt23	-10.7
gt24	-9.9
gt25	-10.6
gt26	-11.2
gt27	-8.6
gt28	-12.8
gt29	-10.6
gt3		-11.4
gt30	-8.2
gt31	-11.1
gt32	-9.9
gt33	-12.6
gt34	-9.8
gt35	-9.1
gt36	-12.2
gt37	-9.1
gt38	-10.2
gt39	-11.4
gt4		-12.6
gt40	-11.2
gt41	-12.4
gt42	-10.7
gt43	-11.6
gt44	-9.3
gt45	-12
gt46	-12
gt47	-10.6
gt48	-12.2
gt49	-9.8
gt5		-10.6
gt50	-10.9
gt51	-8.2
gt52	-9.3
gt54	-10.4
gt55	-10.9
gt56	-10.2
gt57	-10.9
gt58	-8.9
gt59	-11.6
gt6		-10.4
gt60	-9.6
gt61	-10.4
gt62	-11.6
gt63	-10.7
gt64	-9.4
gt65	-10.6
gt66	-10.7
gt67	-12.6
gt68	-12
gt69	-10.6
gt7		-10.4
gt70	-11.8
gt71	-9.8
gt72	-8
gt73	-10.7
gt74	-10.9
gt75	-10.9
gt76	-9.7
gt77	-14.3
gt78	-11.5
gt79	-10.7
gt8		-10.4
gt80	-10.4
gt81	-9.7
gt82	-10.4
gt83	-10.6
gt84	-10.7
gt85	-9.5
gt86	-11.2
gt87	-10.6
gt88	-11.5
gt89	-9.4
gt9		-10.4
gt90	-11.2
gt91	-9.1
gt92	-10.9
gt93	-11.2
gt96	-10.6
gt97	-13.4
gt98	-12.2
gt99	-9.1
