# Supplementary material for: Genetic mapping and identification of a QTL determining tolerance to freezing stress in Fragaria vesca L
Source: PLoS One. 2021 May 21;16(5):e0248089. doi: 10.1371/journal.pone.0248089 (PMC8139484; doi:10.1371/journal.pone.0248089)
Supplement: S2 Table — (XLSX) [file pone.0248089.s002.xlsx]

## Sheet: Alta x 1663 segregation data
S2 Table. Imputed genotypes of the selfed ‘NCGR1363’ × ‘Alta’ mapping population
		Genotype
Marker	Position (cM)	1	2	3	4	5	6	7	8	9	10	11	12	13	14	15	16	17	18	19	20	21	22	23	24	25	26	27	28	29	30	31	32	33	34	35	36	37	38	39	40	41	42	43	44	45	46	47	48
Fvb1_92511	0	a	a	h	h	a	b	b	b	h	h	h	h	h	h	a	b	h	a	b	h	h	h	h	h	h	a	h	b	a	h	h	b	h	h	b	a	h	h	h	h	a	b	b	b	b	b	b	b
Fvb1_149461	0.372	a	a	h	h	a	b	b	b	h	h	h	h	h	h	a	b	h	h	b	h	h	h	h	h	h	a	h	b	a	h	h	b	h	h	b	a	h	h	h	h	a	b	b	b	b	b	b	b
Fvb1_216947	1.103	a	a	h	h	a	b	b	b	h	h	h	h	h	h	a	b	h	h	h	h	h	h	h	h	h	a	h	h	a	h	h	b	h	h	b	a	h	h	h	h	a	b	b	b	b	b	b	b
Fvb1_365215	1.832	a	a	h	h	a	b	b	b	h	h	h	h	h	h	a	b	h	h	h	h	h	h	h	h	h	a	h	h	a	h	h	b	h	h	b	a	h	h	h	h	a	b	b	b	b	b	b	b
Fvb1_388842	2.944	a	a	h	h	a	b	b	b	h	h	h	h	h	b	a	b	h	h	h	h	h	h	h	h	h	a	h	h	a	h	h	b	h	h	b	a	h	h	h	h	a	b	b	b	b	b	b	b
Fvb1_432806	3.318	a	a	h	h	a	b	b	b	h	h	h	h	h	b	a	b	h	h	h	h	h	h	h	h	h	a	b	h	a	h	h	b	h	h	b	a	h	h	h	h	a	b	b	b	b	b	b	b
Fvb1_514926	3.679	a	a	h	h	a	b	b	b	h	h	h	h	h	b	a	b	h	h	h	h	h	h	h	h	h	a	b	h	a	h	h	b	h	h	b	a	h	h	h	h	a	b	b	b	b	b	b	b
Fvb1_606508	5.162	a	a	h	h	a	b	b	b	h	h	h	h	h	b	a	b	h	h	h	h	h	h	h	h	h	a	b	h	a	h	h	b	h	h	b	a	h	h	h	h	a	b	b	b	b	b	b	b
Fvb1_648310	6.617	a	a	h	h	a	b	b	b	h	h	h	h	h	b	a	b	h	h	h	h	h	h	h	h	h	a	b	h	a	h	h	b	h	h	b	a	h	h	h	h	a	b	b	b	b	b	h	b
Fvb1_729817	6.98	a	a	h	h	a	b	b	b	h	h	h	h	h	b	a	b	h	h	a	h	h	h	h	h	h	a	b	h	a	h	h	b	h	h	b	a	h	h	h	h	a	b	b	b	b	b	h	b
Fvb1_817680	7.338	a	a	h	h	a	b	b	b	h	h	h	h	h	b	a	b	h	h	a	h	h	h	h	h	h	a	b	h	a	h	h	b	h	h	b	a	h	h	h	h	a	b	b	b	b	b	h	b
Fvb1_857122	7.698	a	a	h	h	a	b	b	b	h	h	h	h	h	b	a	b	h	h	a	h	h	h	h	h	h	a	b	h	a	h	h	b	h	h	b	a	h	h	h	h	a	b	b	b	b	b	h	b
Fvb1_920955	8.411	a	a	h	h	a	b	b	b	h	h	h	h	h	b	a	b	h	h	a	h	h	h	h	h	h	a	b	h	a	h	h	b	h	h	b	a	h	h	h	h	a	b	b	b	b	b	h	b
Fvb1_925095	9.498	a	a	h	h	a	b	b	b	h	h	h	h	h	b	a	h	h	h	a	h	h	h	h	h	h	a	b	h	a	h	h	b	h	h	b	a	h	h	h	h	a	b	b	b	b	b	h	b
Fvb1_1111666	11.352	a	a	h	h	a	b	b	b	h	h	h	h	h	b	a	h	b	h	a	h	h	h	h	h	h	a	b	h	a	h	h	b	h	h	b	a	h	h	h	h	a	b	b	b	b	b	h	b
Fvb1_1485610	13.559	a	a	h	h	a	b	b	h	h	h	h	h	h	b	a	h	b	h	a	h	h	h	h	h	h	a	b	h	a	h	h	b	h	h	b	a	h	h	h	h	a	b	b	b	b	b	h	b
Fvb1_1735771	15.398	a	a	h	h	a	b	b	h	h	h	h	h	h	b	a	h	b	h	a	h	h	h	h	h	h	a	b	h	a	h	h	b	h	a	b	a	h	h	h	h	a	b	b	b	b	b	h	b
Fvb1_1700487	16.125	a	a	h	h	a	b	b	h	h	h	h	h	h	b	a	h	b	h	a	h	h	h	h	h	h	a	b	h	a	h	h	b	h	a	b	a	h	h	h	h	a	b	b	b	b	b	h	b
Fvb1_1942392	17.981	a	a	h	h	a	b	b	h	h	h	h	h	h	b	a	h	b	h	a	h	h	h	h	h	h	a	b	h	a	h	h	h	h	a	b	a	h	h	h	h	a	h	b	h	b	b	h	b
Fvb1_2080786	18.334	a	a	h	h	a	b	b	h	h	h	h	h	h	b	a	h	b	h	a	h	h	h	h	h	h	a	b	h	a	h	h	h	h	a	b	a	h	h	h	h	a	h	b	h	b	b	h	b
Fvb1_2116343	19.066	a	a	h	h	a	b	b	h	h	h	h	h	h	b	a	h	b	h	a	h	h	h	h	h	h	a	b	h	a	h	h	h	h	a	b	a	h	h	h	h	a	h	b	h	b	b	h	b
Fvb1_2212897	20.146	a	a	h	h	a	b	b	h	h	h	h	h	h	b	a	h	b	h	a	h	h	h	h	h	h	a	b	h	a	h	h	h	h	a	b	a	h	a	h	h	a	h	b	h	b	b	h	b
Fvb1_2223897	20.506	a	a	h	h	a	b	b	h	h	h	h	h	h	b	a	h	b	h	a	h	h	h	h	h	h	a	b	h	a	h	h	h	h	a	b	a	h	a	h	h	a	h	b	h	b	b	h	b
Fvb1_2325672	22.336	a	a	h	h	a	b	b	h	h	h	h	h	h	b	a	h	b	h	a	h	b	h	h	h	a	a	b	h	a	h	h	h	h	a	b	a	h	a	b	h	a	h	b	h	b	b	h	b
Fvb1_2331430	22.689	a	a	h	h	a	b	b	h	h	h	h	h	h	b	a	h	b	h	a	h	b	h	h	h	a	a	b	h	a	h	h	h	h	a	b	a	h	a	b	h	a	h	b	h	b	b	h	b
Fvb1_2543911	23.052	a	a	h	h	a	b	b	h	h	h	h	h	h	b	a	a	b	h	a	h	b	h	h	h	a	a	b	h	a	h	h	h	h	a	b	a	h	a	b	h	a	h	b	h	b	b	h	b
Fvb1_2786437	24.132	a	a	h	h	a	b	b	h	h	h	h	h	h	b	a	a	b	h	a	h	b	h	h	h	a	a	b	h	a	h	h	h	h	a	b	a	h	a	b	h	a	h	b	h	b	b	a	b
Fvb1_3126597	25.213	a	h	h	h	a	b	b	h	h	h	h	h	h	b	a	a	h	h	a	h	b	h	h	b	a	a	b	h	a	h	h	h	h	a	b	a	h	a	b	h	a	h	b	h	b	b	a	b
Fvb1_3184268	25.935	a	h	h	h	a	b	b	h	h	h	h	h	h	b	a	a	h	h	a	h	b	h	h	b	a	a	b	h	a	h	h	h	h	a	b	a	h	a	b	h	a	h	b	h	b	b	a	b
Fvb1_3176998	27.008	a	h	h	h	a	b	b	h	h	h	h	h	h	b	a	a	h	h	a	h	b	h	h	b	a	a	b	h	a	h	h	h	h	a	b	a	h	a	b	h	a	h	b	h	b	b	a	b
Fvb1_3420664	28.816	a	h	h	h	a	b	b	h	h	h	h	h	h	h	a	a	h	h	a	h	b	h	h	b	a	a	b	h	a	h	h	h	a	a	b	a	h	a	b	b	a	h	b	h	b	b	a	b
Fvb1_3539071	29.172	a	h	h	h	a	b	b	h	h	h	h	h	h	h	a	a	h	h	a	h	b	h	h	b	a	a	b	h	a	h	h	h	a	a	b	a	h	a	b	b	a	h	b	h	b	b	a	b
Fvb1_3663909	29.893	a	h	h	h	a	b	b	h	h	h	h	h	h	h	a	a	h	h	a	h	b	h	h	b	a	a	b	h	a	h	h	h	a	a	b	a	h	a	b	b	a	h	b	h	b	b	a	b
Fvb1_3732892	30.258	a	h	h	h	a	b	b	h	h	h	h	h	h	h	a	a	h	h	a	h	b	h	h	b	a	a	b	h	a	h	h	h	a	a	b	a	h	a	b	b	a	h	b	h	b	b	a	b
Fvb1_3801310	30.617	a	h	h	h	a	b	b	h	h	h	h	h	h	h	a	a	h	h	a	h	b	h	h	b	a	a	b	h	a	h	h	h	a	a	b	a	h	a	b	b	a	h	b	h	b	b	a	b
Fvb1_3955493	30.98	a	h	h	h	a	b	b	h	h	h	h	h	h	h	a	a	h	h	a	h	b	h	h	b	a	a	b	h	a	h	h	h	a	a	b	a	h	a	b	b	a	h	b	h	b	b	a	b
Fvb1_3949018	31.704	a	h	h	h	a	b	b	h	h	h	h	h	h	h	a	a	h	b	a	h	b	h	h	b	a	a	b	h	a	h	h	h	a	a	b	a	h	a	b	b	a	h	b	h	h	b	a	b
Fvb1_4003935	32.064	a	h	h	h	a	b	b	h	h	h	h	h	h	h	a	a	h	b	a	h	b	h	h	b	a	a	b	h	a	h	h	h	a	a	b	a	h	a	b	b	a	h	b	h	h	b	a	b
Fvb1_4212440	32.415	a	h	h	h	a	b	b	h	h	h	h	h	h	h	a	a	h	b	a	h	b	h	h	b	a	a	b	h	a	h	h	h	a	a	b	a	h	a	b	b	a	h	b	h	h	b	a	b
Fvb1_4337652	34.229	h	h	h	h	a	b	b	h	h	h	h	h	h	h	a	a	h	b	a	h	b	h	h	b	a	a	b	h	a	h	h	h	a	a	b	a	h	a	b	b	a	h	b	h	h	b	a	b
Fvb1_4372314	34.597	h	h	h	h	a	b	b	h	h	h	h	h	h	h	a	a	h	b	a	h	b	h	h	b	a	a	b	h	a	h	h	h	a	a	b	a	h	a	b	b	a	h	b	h	h	b	a	b
Fvb1_4373590	34.955	h	h	h	h	a	b	b	h	h	h	h	h	h	h	a	a	h	b	a	h	b	h	h	b	a	a	b	h	a	h	h	h	a	a	b	a	h	a	b	b	a	h	b	h	h	b	a	b
Fvb1_4764225	35.674	h	h	h	h	a	b	b	h	h	h	h	h	h	h	a	a	h	b	a	h	b	h	h	b	a	a	b	h	a	h	h	h	a	a	b	a	h	a	b	b	a	h	b	h	h	b	a	b
Fvb1_4575323	36.033	h	h	h	h	a	b	b	h	h	h	h	h	h	h	a	a	h	b	a	h	b	h	h	b	a	a	b	h	a	h	h	h	a	a	b	a	h	a	b	b	a	h	b	h	h	b	a	b
Fvb1_4788643	36.759	h	h	h	h	a	b	b	h	h	h	h	h	h	h	a	a	h	b	a	h	b	h	h	b	a	a	b	h	a	h	h	h	a	a	b	a	h	a	b	b	a	h	b	h	h	b	a	b
Fvb1_4919125	37.844	h	h	h	h	a	b	b	h	h	h	a	h	h	h	a	a	h	b	a	h	b	h	h	b	a	a	b	h	a	h	h	h	a	a	b	a	h	a	b	b	a	h	b	h	h	b	a	b
Fvb1_4877492	38.197	h	h	h	h	a	b	b	h	h	h	a	h	h	h	a	a	h	b	a	h	b	h	h	b	a	a	b	h	a	h	h	h	a	a	b	a	h	a	b	b	a	h	b	h	h	b	a	b
Fvb1_5017441	38.556	h	h	h	h	a	b	b	h	h	h	a	h	h	h	a	a	h	b	a	h	b	h	h	b	a	a	b	h	a	h	h	h	a	a	b	a	h	a	b	b	a	h	b	h	h	b	a	b
Fvb1_5103665	38.919	h	h	h	h	a	b	b	h	h	h	a	h	h	h	a	a	h	b	h	h	b	h	h	b	a	a	b	h	a	h	h	h	a	a	b	a	h	a	b	b	a	h	b	h	h	b	a	b
Fvb1_5160541	39.281	h	h	h	h	a	b	b	h	h	h	a	h	h	h	a	a	h	b	h	h	b	h	h	b	a	a	b	h	a	h	h	h	a	a	b	a	h	a	b	b	a	h	b	h	h	b	a	b
Fvb1_5727374	40.766	h	h	h	h	a	b	b	h	h	h	a	h	h	h	a	a	h	b	h	h	b	h	h	b	a	a	b	h	a	h	h	h	a	a	b	a	a	a	b	b	a	h	b	h	h	b	a	b
Fvb1_5984777	42.618	h	h	h	a	a	b	b	h	h	h	a	h	h	h	a	a	h	b	h	h	b	h	h	b	a	a	b	h	a	h	h	h	a	a	b	a	a	a	b	b	a	h	b	h	h	b	a	h
Fvb1_6174006	43.335	h	h	h	a	a	b	h	h	h	h	a	h	h	h	a	a	h	b	h	h	b	h	h	b	a	a	b	h	a	h	h	h	a	a	b	a	a	a	b	b	a	h	b	h	h	b	a	h
Fvb1_6415476	44.423	h	h	h	a	a	b	h	h	h	h	a	a	h	h	a	a	h	b	h	h	b	h	h	b	a	a	b	h	a	h	h	h	a	a	b	a	a	a	b	b	a	h	b	h	h	b	a	h
Fvb1_6522958	45.144	h	h	h	a	a	b	h	h	h	h	a	a	h	h	a	a	h	b	h	h	b	h	h	b	a	a	b	h	a	h	h	h	a	a	b	a	a	a	b	b	a	h	b	h	h	b	a	h
Fvb1_6625633	45.51	h	h	h	a	a	b	h	h	h	h	a	a	h	h	a	a	h	b	h	h	b	h	h	b	a	a	b	h	a	h	h	h	a	a	b	a	a	a	b	b	a	h	b	h	h	b	a	h
Fvb1_6698844	46.245	h	h	h	a	a	b	h	h	h	b	a	a	h	h	a	a	h	b	h	h	b	h	h	b	a	a	b	h	a	h	h	h	a	a	b	a	a	a	b	b	a	h	b	h	h	b	a	h
Fvb1_7347589	48.576	h	h	h	a	a	b	h	h	h	b	a	a	h	b	h	a	h	b	h	h	b	h	h	b	a	a	b	h	a	h	b	h	a	a	b	a	a	a	b	b	h	h	b	h	h	b	a	h
Fvb1_7914671	48.954	h	h	h	a	a	b	h	h	h	b	a	a	h	b	h	a	h	b	h	h	b	h	h	b	a	a	b	h	a	h	b	h	a	a	b	a	a	a	b	b	h	h	b	h	h	b	a	h
Fvb1_8913079	49.318	h	h	h	a	a	b	h	h	h	b	a	a	h	b	h	a	h	b	h	h	b	h	h	b	a	a	b	h	a	h	b	h	a	a	b	a	a	a	b	b	h	h	b	h	h	b	a	h
Fvb1_9823106	51.654	h	b	h	a	a	b	h	h	h	b	a	a	h	b	h	a	h	b	h	h	b	h	h	b	a	a	b	h	a	h	b	h	a	a	b	a	a	a	b	b	h	h	b	h	h	b	a	h
Fvb1_9830323	52.395	h	b	h	a	a	b	h	h	h	b	a	a	h	b	h	a	h	b	h	h	b	h	h	b	a	a	b	h	a	h	b	h	a	a	b	a	a	a	b	b	h	h	h	h	h	b	a	h
Fvb1_9880733	52.764	h	b	h	a	a	b	h	h	h	b	a	a	h	b	h	a	h	b	h	h	b	h	h	b	a	a	b	h	a	h	b	h	a	a	b	a	a	a	b	b	h	h	h	h	h	b	a	h
Fvb1_12792267	53.137	h	b	h	a	a	b	h	h	h	b	a	a	h	b	h	a	h	b	h	h	b	h	h	b	a	a	b	h	a	h	b	h	a	a	b	a	a	a	b	b	h	h	h	h	h	b	a	h
Fvb1_14717838	53.875	h	b	h	a	a	b	h	h	h	b	a	a	h	b	h	a	h	b	h	h	b	h	h	b	a	a	b	h	a	h	b	h	a	a	b	h	a	a	b	b	h	h	h	h	h	b	a	h
Fvb1_14987680	54.244	h	b	h	a	a	b	h	h	h	b	a	a	h	b	h	a	h	b	h	h	b	h	h	b	a	a	b	h	a	h	b	h	a	a	h	h	a	a	b	b	h	h	h	h	h	b	a	h
Fvb1_15078440	54.616	h	b	h	a	a	b	h	h	h	b	a	a	h	b	h	a	h	b	h	h	b	h	h	b	a	a	b	h	a	h	b	h	a	a	h	h	a	a	b	b	h	h	h	h	h	b	a	h
Fvb1_17814946	55.345	h	b	h	a	a	b	h	h	h	b	a	a	b	b	h	a	h	b	h	h	b	h	h	b	a	a	b	h	a	h	b	h	a	a	h	h	a	a	b	b	h	h	h	h	h	b	a	h
Fvb1_15920626	55.706	h	b	h	a	a	b	h	h	h	b	a	a	b	b	h	a	h	b	h	h	b	h	h	b	a	a	b	h	a	h	b	h	a	a	h	h	a	a	b	b	h	h	h	h	h	b	a	h
Fvb1_15914973	56.063	h	b	h	a	a	b	h	h	h	b	a	a	b	b	h	a	h	b	h	h	b	h	h	b	a	a	b	h	a	h	b	h	a	a	h	h	a	a	b	b	h	h	h	h	h	b	a	h
Fvb1_17623644	57.225	h	b	h	a	a	b	h	h	h	b	a	a	b	b	h	a	h	b	h	h	b	h	h	b	a	a	b	h	a	h	b	h	a	a	h	h	a	a	b	b	h	h	h	h	h	b	a	h
Fvb1_19071821	57.584	h	b	h	a	a	b	h	h	h	b	a	a	b	b	h	a	h	b	h	h	b	h	h	b	a	a	b	h	a	h	b	h	a	a	h	h	a	a	b	b	h	h	h	h	h	b	a	h
Fvb2_29274373	0	h	b	h	b	h	a	h	a	h	h	h	b	h	h	a	h	b	a	a	h	a	h	h	h	h	b	h	h	b	h	a	a	b	h	a	h	h	b	a	a	b	h	b	h	b	a	b	a
Fvb2_29123705	0.361	h	b	h	b	h	a	h	a	h	h	h	b	h	h	a	h	b	a	a	h	a	h	h	h	h	b	h	h	b	h	a	a	b	h	a	h	h	b	a	a	b	h	b	h	b	a	b	a
Fvb2_29109482	0.723	h	b	h	b	h	a	h	a	h	h	h	b	h	h	a	h	b	a	a	h	a	h	h	h	h	b	h	h	b	h	a	a	b	h	a	h	h	b	a	a	b	h	b	h	b	a	b	a
Fvb2_29079360	1.086	h	b	h	b	h	a	h	a	h	h	h	b	h	h	a	h	b	a	a	h	a	h	h	h	h	b	h	h	b	h	a	a	b	h	a	h	h	b	a	a	b	h	b	h	b	a	b	a
Fvb2_29063073	1.805	h	b	h	b	h	a	h	a	h	h	h	b	h	h	a	h	b	a	a	h	a	h	h	h	h	b	h	h	b	h	a	a	b	h	a	h	h	b	a	a	b	h	b	h	b	a	b	a
Fvb2_28978928	2.526	h	b	h	b	h	a	h	a	h	h	h	b	h	h	a	h	b	a	a	h	a	h	h	h	h	b	h	h	b	h	a	a	b	h	a	h	h	b	a	a	b	h	b	h	b	a	b	a
Fvb2_28822969	3.254	h	b	h	b	h	a	h	a	h	h	h	b	h	h	a	h	b	a	a	h	a	h	a	h	h	b	h	h	b	h	a	a	b	h	a	h	h	b	a	a	b	h	b	h	b	a	b	a
Fvb2_28939262	4.369	h	b	h	b	h	a	h	a	h	h	h	b	h	h	a	h	b	a	a	h	a	h	h	h	h	b	h	h	b	h	a	a	b	h	a	h	h	b	a	a	b	h	b	h	b	a	b	a
Fvb2_28916550	5.113	h	b	h	b	h	a	h	a	h	h	h	b	h	h	a	h	b	a	a	h	a	h	h	h	h	b	h	h	b	h	a	a	b	h	a	h	h	b	a	a	b	h	b	h	b	a	b	a
Fvb2_28419649	6.599	h	b	h	b	h	a	h	a	h	h	h	b	h	h	a	h	b	a	a	h	a	h	a	h	h	b	h	h	b	h	a	a	b	h	h	h	h	b	a	a	b	h	b	h	b	a	b	a
Fvb2_28505017	8.095	h	b	h	b	h	a	h	a	h	h	h	b	h	h	a	h	b	a	a	h	a	h	a	h	h	b	h	h	b	h	a	a	b	h	h	h	h	b	a	a	b	h	b	h	b	a	b	a
Fvb2_28083719	9.96	h	b	h	b	h	a	h	a	h	h	h	h	h	h	a	h	b	a	a	h	a	h	a	h	h	b	h	h	b	h	a	a	b	h	h	h	h	b	a	a	b	h	b	h	b	a	b	a
Fvb2_28033495	10.698	h	b	h	b	h	a	h	a	h	h	h	h	h	h	a	h	b	a	a	h	a	h	a	h	h	b	h	h	b	h	a	a	b	h	h	h	h	b	a	a	b	h	b	h	b	a	b	a
Fvb2_28122294	11.081	h	b	h	b	h	a	h	a	h	h	h	h	h	h	a	h	b	a	a	h	a	h	a	h	h	b	h	h	b	h	a	a	b	h	h	h	h	b	a	a	b	h	b	h	b	a	b	a
Fvb2_28002133	11.453	h	b	h	b	h	a	h	a	h	h	h	h	h	h	a	h	b	a	a	h	a	h	a	h	h	b	h	h	b	h	a	a	b	h	h	h	h	b	a	a	b	h	b	h	b	a	b	a
Fvb2_27940841	12.191	h	b	h	b	h	a	h	a	h	h	h	h	h	h	a	h	b	a	a	h	a	h	a	h	h	b	h	h	b	h	a	a	b	h	h	h	h	b	a	a	b	h	b	h	b	a	b	a
Fvb2_28002151	12.568	h	b	h	b	h	a	h	a	h	h	h	h	h	h	a	h	b	a	a	h	a	h	a	h	h	b	h	h	b	h	a	a	b	h	h	h	h	b	a	a	b	h	b	h	b	a	b	a
Fvb2_27941018	12.94	h	b	a	b	h	a	h	a	h	h	h	h	h	h	a	h	b	a	a	h	a	h	a	h	h	b	h	h	b	h	a	a	b	h	h	h	h	b	a	a	b	h	b	h	b	a	b	a
Fvb2_27841017	13.303	h	b	a	b	h	a	h	a	h	h	h	h	h	h	a	h	b	a	a	h	a	h	a	h	h	b	h	h	b	h	a	a	b	h	h	h	h	b	a	a	b	h	b	h	b	a	b	a
Fvb2_27646065	14.808	h	b	a	b	h	a	h	a	h	h	h	h	h	h	h	h	b	a	a	a	a	h	a	h	h	h	h	h	b	h	a	a	b	h	h	h	h	b	a	a	b	h	b	h	b	a	b	a
Fvb2_27613494	15.184	h	b	a	b	h	a	h	a	a	h	h	h	h	h	h	h	b	a	a	a	a	h	a	h	h	h	h	h	b	h	a	a	b	h	h	h	h	b	a	a	b	h	b	h	b	a	b	a
Fvb2_27489729	16.294	h	b	a	b	h	a	h	a	a	h	h	h	h	h	h	h	b	a	a	a	a	h	a	h	h	h	h	h	b	h	a	a	b	h	h	h	h	b	a	a	b	h	b	h	b	a	b	a
Fvb2_27442303	16.655	h	b	a	b	h	a	h	a	a	h	h	h	h	h	h	h	b	a	a	a	a	h	a	h	h	h	h	h	b	h	a	a	b	h	h	h	h	b	a	a	b	h	b	h	b	a	b	a
Fvb2_27409604	17.382	h	b	a	b	h	a	h	a	a	h	h	h	h	h	h	h	b	a	a	a	a	h	a	h	h	h	h	h	b	h	a	a	b	h	h	h	h	b	a	a	b	h	b	h	b	a	b	a
Fvb2_27241847	17.739	h	b	a	b	h	a	h	a	a	h	h	h	h	h	h	h	b	a	a	a	a	h	a	h	h	h	h	h	b	h	a	a	b	h	h	h	h	b	a	a	b	h	b	h	h	a	b	a
Fvb2_27164472	18.829	h	b	a	b	h	a	h	a	a	h	h	h	h	h	h	h	b	a	a	a	a	h	a	h	h	h	h	h	b	h	a	a	b	h	h	h	h	b	a	a	b	h	b	h	h	a	b	a
Fvb2_26977591	19.556	h	b	a	b	h	a	a	a	a	h	h	h	h	h	h	h	b	a	a	a	a	h	a	h	h	h	h	h	b	h	a	a	b	h	h	h	h	b	a	a	b	h	b	h	h	a	b	a
Fvb2_26715609	21.41	h	b	a	b	h	a	a	a	a	h	h	h	h	h	h	h	b	a	a	a	a	h	a	h	h	h	h	h	b	h	a	a	b	h	h	h	h	b	a	a	b	h	b	h	h	a	b	a
Fvb2_26610695	22.134	h	b	h	b	h	a	a	a	a	h	h	h	h	h	h	a	b	a	a	a	a	h	a	h	h	h	h	h	b	h	a	a	b	h	h	h	h	b	a	a	b	h	b	h	h	a	b	a
Fvb2_26453491	22.86	h	b	h	b	h	a	a	a	a	a	h	h	h	h	h	a	b	a	a	a	a	h	a	h	h	h	h	h	b	h	a	a	b	h	h	h	h	b	a	a	b	h	b	b	h	a	b	a
Fvb2_26545658	23.589	h	b	h	b	h	a	a	a	a	a	h	h	h	h	h	a	b	a	a	a	a	h	a	h	h	h	h	h	b	h	a	a	b	h	h	h	h	b	a	a	b	h	b	b	h	a	b	a
Fvb2_26662568	23.945	h	b	h	b	h	a	a	a	a	h	h	h	h	h	h	a	b	a	a	a	a	h	a	h	h	h	h	h	b	h	a	a	b	h	h	h	h	b	a	a	b	h	b	b	h	a	b	a
Fvb2_26879724	24.303	h	b	h	b	h	a	a	a	a	h	h	h	h	h	h	h	b	a	a	a	a	h	a	h	h	h	h	h	b	h	a	a	b	h	h	h	h	b	a	a	b	h	b	b	h	a	b	a
Fvb2_26932663	24.662	h	b	h	b	h	a	a	a	a	h	h	h	h	h	h	h	b	a	a	a	a	h	a	h	h	h	h	h	b	h	a	a	b	h	h	h	h	b	a	a	b	h	b	b	h	a	b	a
Fvb2_26605252	25.019	h	b	h	b	h	a	a	a	a	h	h	h	h	h	h	a	b	a	a	a	a	h	a	h	h	h	h	h	b	h	a	a	b	h	h	h	h	b	a	a	b	h	b	b	h	a	b	a
Fvb2_26292166	25.376	h	b	h	b	h	a	a	a	a	a	h	h	h	h	h	a	b	a	a	a	a	h	a	h	h	h	h	h	b	h	a	a	b	h	h	h	h	b	a	a	b	h	b	b	h	a	b	a
Fvb2_26707012	25.731	h	b	h	b	h	a	a	a	a	a	h	h	h	h	h	a	b	a	a	a	a	h	a	h	h	h	h	h	b	h	a	a	b	h	h	h	h	b	a	a	b	h	b	b	h	a	b	a
Fvb2_25464763	26.805	h	b	h	b	h	a	a	a	a	a	h	h	h	h	h	a	b	a	a	a	a	h	a	h	h	h	h	h	b	h	a	a	b	h	h	h	h	b	a	a	b	h	b	b	h	a	b	a
Fvb2_24894845	27.161	h	b	h	b	h	a	a	a	a	a	h	h	h	h	h	a	b	a	a	a	a	h	a	h	h	h	h	h	b	h	a	a	b	h	h	h	h	b	a	a	b	h	b	b	h	a	b	a
Fvb2_25125444	27.88	h	b	h	b	h	a	a	a	a	a	h	h	h	h	h	a	b	a	a	a	a	h	a	h	h	h	h	h	b	h	a	a	b	h	h	h	h	b	a	a	b	h	b	b	h	a	b	a
Fvb2_25464639	28.241	h	b	h	b	h	a	a	a	a	a	h	h	h	h	h	a	b	a	a	a	a	h	a	h	h	h	h	h	b	h	a	a	b	h	h	h	h	b	a	a	b	h	b	b	h	a	b	a
Fvb2_25602701	28.956	h	h	h	b	h	a	a	a	a	a	h	h	h	h	h	a	b	a	a	a	a	h	a	h	h	h	h	h	b	h	a	a	b	h	h	h	h	b	a	a	b	h	b	h	h	a	b	a
Fvb2_25677265	29.318	h	h	h	b	h	a	a	a	a	a	h	h	h	h	h	a	b	a	a	a	a	h	a	h	h	h	h	h	b	h	a	a	b	h	h	h	h	b	a	a	h	h	b	h	h	a	b	a
Fvb2_26910453	30.057	h	h	h	b	h	a	a	a	a	a	h	h	h	h	h	a	b	a	a	a	a	h	a	h	h	h	h	h	b	h	a	a	b	h	h	h	h	b	a	a	h	h	b	h	h	a	b	a
Fvb2_25290149	31.909	h	h	h	b	h	a	a	a	a	a	h	h	h	h	h	a	b	a	a	a	a	h	a	a	h	h	h	h	b	h	a	a	h	h	h	h	h	h	a	a	h	h	b	h	h	a	b	a
Fvb2_24679196	39.526	h	b	h	b	b	h	a	a	a	a	h	h	h	a	b	a	b	a	a	a	a	h	a	h	h	h	h	h	b	h	a	a	b	h	h	h	h	b	a	a	b	h	b	h	h	a	b	a
Fvb2_24511459	39.891	h	b	h	b	b	h	a	a	a	a	h	h	h	a	b	a	b	a	a	a	a	h	a	h	h	h	h	h	b	h	a	a	h	h	h	h	h	b	a	a	b	h	b	h	h	a	b	a
Fvb2_24432156	40.971	h	h	h	b	b	h	a	a	a	a	h	h	h	a	b	a	b	a	a	a	a	a	a	h	h	h	h	h	b	h	a	a	h	h	h	h	h	b	a	a	b	h	b	h	h	a	b	a
Fvb2_24091945	41.33	h	h	h	b	b	h	a	a	a	a	h	h	h	a	b	a	b	a	a	a	a	a	a	a	h	h	h	h	b	h	a	a	h	h	h	h	h	b	a	a	b	h	b	h	h	a	b	a
Fvb2_23974304	41.699	h	h	h	b	b	h	a	a	a	a	h	h	h	a	b	a	h	a	a	a	a	a	a	a	h	h	h	h	b	h	a	a	h	h	h	h	h	b	a	a	b	h	b	h	h	a	b	a
Fvb2_23976385	42.055	h	h	h	b	b	h	a	a	a	a	h	h	h	a	b	a	a	a	a	a	a	a	a	a	h	h	h	h	b	h	a	a	h	h	h	h	h	b	a	a	b	h	b	h	h	a	b	a
Fvb2_23813605	43.887	h	h	h	b	b	h	a	a	a	a	h	h	h	a	b	a	a	a	a	a	a	a	a	a	a	h	h	h	b	h	a	a	h	h	h	h	h	b	a	a	b	h	b	h	h	a	b	a
Fvb2_23665846	44.602	h	h	h	b	b	h	a	a	a	a	h	h	h	a	b	a	a	a	a	a	a	a	a	a	a	h	h	h	b	h	a	a	h	h	h	h	h	h	a	a	b	h	b	h	h	a	b	a
Fvb2_23594561	44.962	h	h	h	b	b	h	a	a	a	a	h	h	h	a	b	a	a	a	a	a	a	a	a	a	a	h	h	h	b	h	a	a	h	h	h	h	h	h	a	a	b	h	b	h	h	a	b	a
Fvb2_22969622	45.687	h	h	h	b	b	h	a	a	a	a	h	h	h	a	b	a	a	a	a	a	a	a	a	a	a	h	h	h	b	h	a	a	h	h	h	h	h	h	a	a	b	h	b	h	h	a	b	a
Fvb2_23305376	46.047	h	h	h	b	b	h	a	a	a	a	h	h	h	a	b	a	a	a	a	a	a	a	a	a	a	h	h	h	b	h	a	a	h	h	h	h	h	h	a	a	b	h	b	h	h	a	b	a
Fvb2_21939066	46.403	h	h	h	b	b	h	a	a	a	a	h	h	h	a	b	a	a	a	a	a	a	a	a	a	a	h	h	h	b	h	a	a	h	h	h	h	h	h	a	a	b	h	b	h	h	a	b	a
Fvb2_21727180	46.775	h	h	h	b	b	h	a	a	a	a	h	h	h	a	b	a	a	a	a	a	a	a	a	a	a	h	h	h	b	h	a	a	h	h	h	h	h	h	a	a	b	h	b	h	h	a	b	a
Fvb2_21795440	47.143	h	h	h	b	b	h	a	a	a	a	h	h	h	a	b	a	a	a	a	a	a	a	a	a	a	h	h	h	b	h	a	a	h	h	h	h	h	h	a	a	b	h	b	h	h	a	b	a
Fvb2_21354674	48.268	h	h	h	b	b	h	a	a	a	a	h	h	h	a	b	a	a	a	a	a	a	a	a	a	a	h	h	h	b	h	a	a	h	h	h	h	h	h	a	a	b	h	b	h	h	a	b	a
Fvb2_21275934	48.647	h	h	h	b	b	h	a	a	a	a	h	h	h	a	b	a	a	a	a	a	a	a	a	a	a	h	h	h	b	h	a	a	h	h	h	h	h	h	a	a	b	h	b	h	h	a	b	a
Fvb2_21014956	49.419	h	h	h	b	b	h	a	a	a	a	h	h	h	a	b	h	a	a	a	a	a	a	a	a	a	h	h	h	b	h	a	a	h	h	h	h	h	h	a	a	b	h	b	h	h	a	b	a
Fvb2_21192105	49.787	h	h	h	b	b	h	a	a	a	a	h	h	h	a	b	h	a	a	a	a	a	a	a	a	a	h	h	h	b	h	a	a	h	h	h	h	h	h	a	a	b	h	b	h	h	a	b	a
Fvb2_20939808	50.164	h	h	h	b	b	h	a	a	a	a	h	h	h	a	b	h	a	a	a	a	a	a	a	a	a	h	h	h	b	h	a	a	h	h	h	h	h	h	a	a	b	h	b	h	h	a	b	a
Fvb2_19850517	50.927	h	h	h	b	b	h	a	a	a	a	h	h	h	a	b	h	a	a	a	a	a	a	a	a	a	h	h	h	b	h	a	a	h	h	h	h	h	h	a	a	b	h	b	h	h	a	b	a
Fvb2_20286363	51.308	h	h	h	b	b	h	a	a	a	a	h	h	h	a	b	h	a	a	a	a	a	a	a	a	a	h	h	h	b	h	a	a	h	h	h	h	h	h	a	a	b	h	b	h	h	a	b	a
Fvb2_19820180	52.423	h	h	h	b	b	h	a	a	a	a	h	h	h	a	b	h	a	a	a	a	a	a	a	a	a	h	h	h	b	h	a	a	h	h	h	h	h	h	a	a	h	h	b	h	h	a	b	a
Fvb2_19662600	52.792	h	h	h	b	b	h	a	a	a	a	h	h	h	a	b	h	a	a	a	a	a	a	a	a	a	h	h	h	b	h	a	a	h	h	h	h	h	h	a	a	h	h	b	h	h	a	b	a
Fvb2_19564284	53.173	h	h	h	b	b	h	a	a	a	a	h	h	h	a	b	h	a	a	a	a	a	a	a	a	a	h	h	h	b	h	a	a	h	h	h	h	h	h	a	a	h	h	b	h	h	a	b	a
Fvb2_18983723	53.55	h	h	h	b	b	h	a	a	a	a	h	h	h	a	b	h	a	a	a	a	a	a	a	a	a	h	h	h	b	h	a	a	h	h	h	h	h	h	a	a	h	b	b	h	h	a	b	a
Fvb2_18687045	54.293	h	h	h	b	b	h	a	a	a	a	h	h	h	a	b	h	a	a	a	a	a	a	a	a	a	h	h	h	b	h	h	a	h	h	h	h	h	h	a	a	h	b	b	h	h	a	b	a
Fvb2_18711385	54.669	h	h	h	b	b	h	a	a	a	a	h	h	h	a	b	h	a	a	a	a	a	a	a	a	a	h	h	h	b	h	h	a	h	h	h	h	h	h	a	a	h	b	b	h	h	a	h	a
Fvb2_18381977	55.788	h	h	h	b	b	h	a	a	a	a	h	h	h	a	b	h	a	a	a	a	a	a	a	a	a	h	h	h	b	h	h	a	h	h	h	h	h	h	a	a	h	b	b	h	h	a	h	a
Fvb2_18373325	56.146	h	h	h	b	b	h	a	a	a	a	h	h	h	a	b	h	a	a	a	a	a	a	a	a	a	h	h	h	b	h	h	a	h	h	h	h	h	h	a	a	h	b	b	h	h	a	h	a
Fvb2_16042671	57.251	h	h	h	b	h	h	a	a	a	a	h	h	h	a	b	h	a	a	a	a	h	a	a	a	a	h	h	h	b	h	h	a	h	h	h	h	h	h	a	a	h	b	b	h	h	a	h	a
Fvb2_15916861	57.612	h	h	h	b	h	h	a	a	a	a	h	h	h	a	b	h	a	a	a	a	h	a	a	a	a	h	h	h	b	h	h	a	h	h	h	h	h	h	a	a	h	b	b	h	h	a	h	a
Fvb2_15980740	57.968	h	h	h	b	h	h	a	a	a	a	h	h	h	a	b	h	a	a	a	a	h	a	a	a	a	h	h	h	b	h	h	a	h	h	h	h	h	h	a	a	h	b	b	h	a	a	h	a
Fvb2_15842290	58.681	h	h	h	b	h	h	a	a	a	a	h	h	h	a	b	h	a	a	a	a	h	a	a	a	a	h	h	h	b	h	h	a	h	h	h	h	h	h	a	a	h	b	b	h	a	a	h	a
Fvb2_14662865	60.51	h	h	h	b	h	h	a	a	a	a	h	h	h	a	b	h	a	a	a	a	h	a	a	a	a	h	h	h	b	h	h	a	h	h	h	h	a	h	a	a	h	b	b	h	a	a	h	a
Fvb2_14244726	60.868	h	h	h	b	h	h	a	a	a	a	h	h	h	a	b	h	a	a	a	a	h	h	a	a	a	h	h	h	b	h	h	a	h	h	h	h	a	h	a	a	h	b	b	h	a	a	h	a
Fvb2_13886208	61.962	h	h	h	b	h	h	a	h	a	a	h	h	h	a	b	h	a	a	a	a	h	h	a	a	a	h	h	h	b	h	h	a	h	h	h	h	a	h	a	a	h	b	b	h	a	a	h	a
Fvb2_13175253	62.318	h	h	h	b	h	h	a	h	a	a	h	h	h	a	b	h	a	a	a	a	h	h	a	a	a	h	h	h	b	h	h	a	h	h	h	h	a	h	a	a	h	b	b	h	a	a	a	a
Fvb2_12214790	62.679	h	h	h	b	h	h	a	h	a	a	h	h	h	a	b	h	a	a	a	a	h	h	a	a	a	h	h	h	b	h	h	a	h	a	h	h	a	h	a	a	h	b	b	h	a	a	a	a
Fvb2_7210368	63.4	h	h	h	b	h	h	a	h	a	a	h	h	h	a	b	h	a	a	a	a	h	h	a	a	a	h	h	h	b	h	h	a	h	a	h	h	a	h	a	a	h	b	b	h	a	a	a	a
Fvb2_8493123	63.759	h	a	h	b	h	h	a	h	a	a	h	h	h	a	b	h	a	a	a	a	h	h	a	a	a	h	h	h	b	h	h	a	h	a	h	h	a	h	a	a	h	b	b	h	a	a	a	a
Fvb2_7252031	64.122	h	a	h	b	h	h	a	h	a	a	h	h	h	a	b	h	a	a	a	a	h	h	a	a	a	h	h	h	b	h	h	a	h	a	h	h	a	h	a	a	h	b	b	h	a	a	a	a
Fvb2_5286319	64.844	h	a	h	b	h	h	a	h	a	a	h	h	h	a	b	h	a	a	a	a	h	h	a	a	a	h	h	h	b	h	h	a	h	a	h	h	a	h	h	a	h	b	b	h	a	a	a	a
Fvb2_4243919	65.933	h	a	h	b	h	h	a	h	a	a	h	h	h	a	b	h	a	a	a	a	h	h	a	a	a	h	h	h	b	h	h	a	h	a	h	h	a	h	h	a	h	b	b	h	a	a	a	a
Fvb2_1603083	66.293	h	a	h	b	h	h	a	h	a	a	h	h	h	a	b	h	a	a	a	a	h	h	a	a	a	h	h	h	b	h	h	a	h	a	h	h	a	h	h	a	h	b	b	h	a	a	a	a
Fvb2_1103362	66.649	h	a	h	b	h	h	a	h	a	a	h	h	h	a	b	h	a	a	a	a	h	h	a	a	a	h	h	h	b	h	h	a	h	a	b	h	a	h	h	a	h	b	b	h	a	a	a	a
Fvb2_4152631	67.007	h	a	h	b	h	h	a	h	a	a	h	h	h	a	b	h	a	a	a	a	h	h	a	a	a	h	h	h	b	h	h	a	h	a	b	h	a	h	h	a	h	b	b	h	a	a	a	a
Fvb2_4950220	68.096	h	a	h	b	h	h	a	h	a	a	h	h	h	a	b	h	a	a	a	a	h	h	a	a	a	h	h	h	b	h	h	a	h	a	h	h	a	h	h	a	h	b	b	h	a	a	a	a
Fvb2_5735577	68.81	h	a	h	b	h	h	a	h	a	a	h	h	h	a	b	h	a	a	a	a	h	h	a	a	a	h	h	h	b	h	h	a	h	a	h	h	a	h	a	a	h	b	b	h	a	a	a	a
Fvb2_9963776	69.917	h	h	h	b	h	h	a	h	a	a	h	h	h	a	b	h	a	a	a	a	h	h	a	a	a	h	h	h	b	h	h	a	h	a	h	h	a	h	a	a	h	b	b	h	a	a	a	a
Fvb2_11736931	70.277	h	h	h	b	h	h	a	h	a	a	h	h	h	a	b	h	a	a	a	a	h	h	a	a	a	h	h	h	b	h	h	a	h	a	h	h	a	h	a	a	h	b	b	h	a	a	a	a
Fvb2_11730160	70.64	h	h	h	b	h	h	a	h	a	a	h	h	h	a	b	h	a	a	a	a	h	h	a	a	a	h	h	h	b	h	h	a	h	a	h	h	a	h	a	a	h	b	b	h	a	a	h	a
Fvb2_13973020	71.003	h	h	h	b	h	h	a	h	a	a	h	h	h	a	b	h	a	a	a	a	h	h	a	a	a	h	h	h	b	h	h	a	h	h	h	h	a	h	a	a	h	b	b	h	a	a	h	a
Fvb2_14084934	72.111	h	h	h	b	h	h	a	a	a	a	h	h	h	a	b	h	a	a	a	a	h	h	a	a	a	h	h	h	b	h	h	a	h	h	h	h	a	h	a	a	h	b	b	h	a	a	h	a
Fvb2_14164652	72.475	h	h	h	b	h	h	a	a	a	a	h	h	h	a	b	h	a	a	a	a	h	h	a	a	a	h	h	h	b	h	h	a	h	h	h	h	a	h	a	a	h	b	b	h	a	a	h	a
Fvb2_15730261	75.481	h	h	h	b	h	h	a	a	a	a	h	h	h	a	b	h	a	a	a	a	h	h	a	a	a	h	h	h	b	h	h	a	h	h	h	h	a	h	a	a	h	b	b	h	h	a	b	a
Fvb2_10601614	78.506	h	h	h	b	h	h	a	a	a	a	h	h	h	a	h	a	b	a	a	a	h	h	a	a	a	h	h	h	b	h	a	a	h	h	h	h	a	h	a	a	h	h	b	h	h	a	b	a
Fvb2_4192803	81.135	h	h	h	b	h	h	a	a	a	a	h	h	h	a	h	a	b	a	a	a	h	h	a	a	a	h	h	h	b	h	a	a	h	h	h	h	h	h	a	a	h	h	b	h	h	a	b	a
Fvb3_382409	0	h	h	h	b	h	h	a	h	b	a	a	h	h	h	h	h	h	a	h	b	h	b	h	h	b	h	a	h	b	h	h	h	h	b	a	h	h	a	a	h	h	h	a	h	h	h	h	h
Fvb3_187329	0.363	h	h	h	b	h	h	a	h	b	a	a	h	h	h	h	h	h	a	h	b	h	b	h	h	b	h	a	h	b	h	h	h	h	b	a	h	h	a	a	h	h	h	a	h	h	a	h	h
Fvb3_93119	0.719	h	h	h	b	h	h	a	h	b	a	a	h	h	h	h	h	h	a	h	b	h	b	h	h	b	h	a	h	b	h	h	h	h	b	a	h	h	a	a	h	h	h	a	h	h	a	h	h
Fvb3_102141	1.072	h	h	h	b	h	h	a	h	b	a	a	h	h	h	h	h	h	a	h	b	h	b	h	h	b	h	a	h	b	h	h	h	h	b	a	h	h	a	a	h	h	h	a	h	h	a	h	h
Fvb3_386138	1.428	h	h	h	b	h	h	a	h	b	a	a	h	h	h	h	h	h	a	h	b	h	b	h	h	b	h	a	h	b	h	h	h	h	b	a	h	h	a	a	h	h	h	a	h	h	a	h	h
Fvb3_452641	1.783	h	h	h	b	h	h	a	h	b	a	a	h	h	h	h	h	h	a	h	b	h	b	h	h	b	h	a	h	b	h	h	h	h	b	a	h	h	a	a	h	h	h	a	h	h	a	h	h
Fvb3_463389	2.861	h	h	h	b	h	h	a	h	b	a	a	h	h	h	h	h	h	a	h	b	h	b	h	h	b	h	a	h	b	h	h	h	h	b	a	h	h	h	h	h	h	a	a	h	h	a	h	h
Fvb3_528057	4.302	h	h	h	b	h	h	a	h	b	a	a	h	h	h	h	h	h	a	h	b	h	b	h	h	b	h	a	h	b	h	h	b	h	b	a	h	h	h	h	h	h	a	a	h	h	a	h	h
Fvb3_557800	5.023	h	h	h	b	h	h	a	h	b	a	a	h	h	h	h	h	h	a	h	b	h	b	h	h	b	h	a	h	b	h	b	b	h	b	a	h	h	h	h	h	h	a	a	h	h	a	h	h
Fvb3_657493	5.741	h	h	h	b	h	h	a	h	b	a	a	h	h	h	h	h	h	a	h	b	h	b	h	h	b	h	a	h	b	h	b	b	h	b	a	h	h	h	h	h	h	a	a	h	h	a	h	h
Fvb3_1007402	6.477	h	h	h	b	h	h	a	h	b	a	a	h	h	h	h	h	h	a	h	b	h	b	h	h	b	h	a	h	b	h	b	b	h	b	a	h	h	h	h	h	h	a	a	h	h	a	h	h
Fvb3_621929	7.201	h	h	h	b	h	h	a	h	b	a	a	h	h	h	h	h	h	a	h	b	h	b	h	h	b	h	a	h	b	h	b	b	a	b	h	h	h	h	h	h	h	a	a	h	h	a	h	h
Fvb3_1063728	7.569	h	h	b	b	h	h	a	h	b	a	a	h	h	h	h	h	h	a	h	b	h	b	h	h	b	h	a	h	b	h	b	b	a	b	h	h	h	h	h	h	h	a	a	h	h	a	h	h
Fvb3_1155724	8.3	h	h	b	b	h	h	a	h	b	a	a	h	h	h	h	h	h	a	h	b	h	b	h	h	b	h	a	h	b	h	b	b	a	b	h	h	h	h	h	h	h	a	a	h	h	a	h	h
Fvb3_1245613	9.033	h	h	b	b	h	h	a	h	b	a	a	h	h	h	h	h	h	a	h	b	h	b	h	h	b	h	a	h	b	h	h	b	h	b	h	h	h	h	h	h	h	a	a	h	h	a	h	h
Fvb3_1400172	9.76	h	h	b	b	h	h	a	h	b	a	a	h	h	h	h	h	h	a	h	b	h	b	h	a	b	h	a	h	b	h	h	b	h	b	h	h	h	h	h	h	h	a	a	h	h	a	h	h
Fvb3_1350860	10.118	h	h	b	b	h	h	a	h	b	a	a	h	h	h	h	h	h	a	h	b	h	b	h	a	b	h	a	h	b	h	h	b	h	b	h	h	h	h	h	h	h	a	a	h	h	a	h	h
Fvb3_1326339	10.847	h	h	b	b	h	h	a	a	b	a	a	h	h	h	h	h	h	a	h	b	h	b	h	a	b	h	a	h	b	h	h	b	h	b	h	h	h	h	h	h	h	a	a	h	h	a	h	h
Fvb3_1841506	12.683	h	h	b	h	h	h	a	h	b	a	a	h	h	h	h	h	h	a	h	b	h	b	h	a	b	h	a	h	b	h	h	b	h	b	h	h	h	h	h	h	h	a	a	h	h	a	h	h
Fvb3_1851454	13.046	h	h	b	h	h	h	a	h	b	a	a	h	h	h	h	h	h	a	h	b	h	b	h	a	b	h	a	h	b	h	h	b	h	b	h	h	h	h	h	h	h	a	a	h	h	a	h	h
Fvb3_1904998	13.402	h	h	b	h	h	h	a	h	b	a	a	h	h	h	h	h	h	a	h	b	h	b	h	a	b	h	a	h	b	h	h	b	h	b	h	h	h	h	h	h	h	a	a	a	h	a	h	h
Fvb3_1954729	19.913	h	h	b	h	h	h	a	h	h	a	a	h	h	h	h	h	h	h	h	h	h	h	h	a	b	h	a	h	b	h	h	b	h	h	h	h	h	h	h	h	h	a	a	a	h	a	h	h
Fvb3_1911009	27.656	h	h	b	h	h	h	a	h	b	a	a	h	h	h	h	h	h	a	h	b	h	b	h	a	b	h	a	h	b	h	h	b	h	b	h	h	h	h	h	h	h	a	a	h	h	a	h	h
Fvb3_2285427	30.202	h	h	b	h	h	a	a	a	b	a	a	h	h	h	h	h	h	a	h	b	h	b	h	a	b	h	a	h	b	h	h	b	h	b	h	h	h	h	h	h	h	a	a	h	h	a	h	h
Fvb3_2639656	30.562	h	h	b	h	h	a	a	a	b	a	a	h	h	h	h	h	h	a	h	b	h	b	h	a	b	h	a	h	b	h	h	b	h	h	h	h	h	h	h	h	h	a	a	h	h	a	h	h
Fvb3_2161544	32.775	h	h	b	h	h	a	a	a	b	a	a	h	h	h	h	h	h	a	h	b	h	b	h	a	b	h	a	h	b	h	h	b	h	h	h	h	h	h	h	h	h	a	a	h	h	a	h	h
Fvb3_2875514	33.851	h	h	b	h	h	a	a	a	b	a	a	h	h	h	h	h	h	a	h	b	h	b	h	a	b	h	a	h	b	h	h	b	h	h	h	h	h	h	h	h	h	a	a	h	h	a	h	h
Fvb3_2825353	34.207	h	h	b	h	h	a	a	a	b	a	a	h	h	h	h	h	h	a	h	b	h	b	h	a	b	h	a	h	b	h	h	b	h	h	h	h	h	h	h	h	h	a	a	h	h	a	h	h
Fvb3_2795488	34.567	h	h	b	h	h	a	a	a	b	a	a	h	h	h	h	h	h	a	h	b	h	b	h	a	b	h	a	h	b	h	h	b	h	h	h	h	h	h	h	h	h	a	a	h	h	a	h	h
Fvb3_3214573	35.652	h	h	b	h	h	a	a	a	b	a	a	h	h	h	h	h	h	a	h	b	h	b	h	a	b	h	a	h	b	h	h	b	h	h	h	h	h	h	h	h	h	a	h	h	h	a	h	h
Fvb3_3771347	36.391	h	h	b	h	h	a	a	a	b	a	a	h	h	h	h	h	h	a	h	b	h	b	h	a	b	h	a	h	b	h	h	b	h	h	h	h	h	h	h	h	h	a	h	h	h	a	h	h
Fvb3_3630046	37.491	h	h	b	h	h	a	a	a	b	a	a	h	h	h	h	h	h	a	h	b	h	b	h	a	b	h	a	h	b	h	h	b	h	h	h	h	h	h	h	h	h	a	h	h	h	a	h	h
Fvb3_4422202	46.461	h	b	b	h	h	h	a	a	b	a	a	b	h	h	h	h	h	h	h	a	h	b	h	a	b	h	a	h	b	h	h	b	h	h	h	b	h	b	h	h	h	a	h	a	h	h	h	h
Fvb3_4836520	47.185	h	b	b	h	h	h	a	a	b	a	a	b	h	h	h	h	h	h	h	a	h	h	h	a	b	h	a	h	b	h	h	b	h	h	h	b	h	b	h	h	h	a	h	a	h	h	h	h
Fvb3_4502009	47.546	h	b	b	h	h	h	a	a	b	a	a	b	h	h	h	h	h	h	h	a	h	b	h	a	b	h	a	h	b	h	h	b	h	h	h	b	h	b	h	h	h	a	h	a	h	h	h	h
Fvb3_5090266	48.282	h	b	b	h	h	h	a	a	b	a	a	b	b	h	h	h	h	h	h	a	h	b	h	a	b	h	a	h	b	h	h	b	h	h	h	b	h	b	h	h	h	a	h	a	h	h	h	h
Fvb3_5215180	49.432	h	b	b	h	h	h	a	a	b	a	a	b	b	h	h	h	h	h	h	a	h	b	h	a	b	h	a	h	b	h	h	b	h	h	h	b	h	b	h	h	h	a	h	a	h	h	h	h
Fvb3_5411377	50.175	h	b	b	h	h	h	a	a	b	a	a	b	b	h	h	h	h	h	a	a	h	h	h	a	b	h	a	h	b	h	h	b	h	h	h	b	h	b	h	h	h	a	h	a	h	h	h	h
Fvb3_5164270	50.547	h	b	b	h	h	h	a	a	b	a	a	b	b	h	h	h	h	h	h	a	h	h	h	a	b	h	a	h	b	h	h	b	h	h	h	b	h	b	h	h	h	a	h	a	h	h	h	h
Fvb3_5519098	51.672	h	b	b	h	h	h	a	a	b	a	a	b	h	h	h	h	h	h	h	a	h	h	h	a	b	h	a	h	b	h	h	b	h	h	h	b	h	b	h	h	h	a	h	a	h	h	h	h
Fvb3_5649264	52.417	h	b	b	h	h	h	a	a	b	a	a	b	h	h	h	h	h	h	h	a	h	h	h	a	b	h	a	h	b	h	h	b	h	h	h	b	h	b	h	h	h	a	h	a	h	h	h	h
Fvb3_5732031	52.789	h	b	b	h	h	h	a	a	b	a	a	b	h	h	h	h	h	h	h	a	h	h	h	a	b	h	a	h	b	h	h	b	h	h	h	b	h	b	h	h	h	a	h	a	h	h	h	h
Fvb3_6508058	53.935	h	h	b	h	h	h	a	a	b	a	a	b	h	h	h	h	h	h	a	a	h	h	h	a	b	h	a	h	b	h	h	b	h	h	h	b	h	b	h	h	h	a	h	a	h	h	h	h
Fvb3_6417468	54.692	h	h	b	h	h	h	a	a	b	a	a	b	h	h	h	h	h	h	a	a	h	h	h	a	b	h	a	h	b	h	h	b	h	h	h	h	h	b	h	h	h	a	h	a	h	h	h	h
Fvb3_6008846	55.075	h	b	b	h	h	h	a	a	b	a	a	b	h	h	h	h	h	h	a	a	h	h	h	a	b	h	a	h	b	h	h	b	h	h	h	h	h	b	h	h	h	a	h	a	h	h	h	h
Fvb3_5677690	55.828	h	b	b	h	h	h	a	a	b	a	a	b	b	h	h	h	h	h	a	a	h	h	h	a	b	h	a	h	b	h	h	b	h	h	h	h	h	b	h	h	h	a	h	a	h	h	h	h
Fvb3_6424715	56.581	h	h	b	h	h	h	a	a	b	a	a	b	b	h	h	h	h	h	a	a	h	h	h	a	b	h	a	h	b	h	h	b	h	h	h	h	h	b	h	h	h	a	h	a	h	h	a	h
Fvb3_6383193	56.944	h	h	b	h	h	h	a	a	b	a	a	b	b	h	h	h	h	h	a	a	h	h	h	a	b	h	a	h	b	h	h	b	h	h	h	h	h	b	h	h	h	a	h	a	h	h	a	h
Fvb3_6008239	57.682	h	b	b	h	h	h	a	a	b	a	a	b	b	h	h	h	h	b	a	a	h	h	h	a	b	h	a	h	b	h	h	b	h	h	h	h	h	b	h	h	h	a	h	a	h	h	a	h
Fvb3_7042080	59.219	h	h	b	h	h	h	a	a	b	a	a	b	b	h	h	h	h	b	a	a	h	a	h	a	b	h	a	h	b	h	h	b	h	h	h	h	h	b	h	h	h	a	h	a	h	h	a	h
Fvb3_7375080	59.966	h	h	b	h	h	h	h	a	b	a	a	b	b	h	h	h	h	b	a	a	h	a	h	a	b	h	a	h	b	h	h	b	h	h	h	h	h	b	h	h	h	a	h	a	h	h	a	h
Fvb3_6757992	60.327	h	h	b	h	h	h	h	a	b	a	a	b	b	h	h	h	h	b	a	a	h	a	h	a	b	h	a	h	b	h	h	b	h	a	h	h	h	b	h	h	h	a	h	a	h	h	a	h
Fvb3_7978751	61.876	h	h	b	h	h	h	h	a	b	a	a	h	b	b	h	h	h	b	a	a	h	a	h	a	b	h	a	h	b	h	h	b	h	a	h	h	h	b	h	h	h	a	h	a	h	h	a	h
Fvb3_7884203	62.246	h	h	b	h	h	h	h	a	b	a	a	b	b	b	h	h	h	b	a	a	h	a	h	a	b	h	a	h	b	h	h	b	h	a	h	h	h	b	h	h	h	a	h	a	h	h	a	h
Fvb3_11297953	62.605	h	h	b	h	h	h	h	a	b	a	a	b	b	b	h	h	h	b	a	a	h	a	h	a	b	h	a	h	b	h	h	b	h	a	h	h	h	b	h	h	h	a	h	a	h	h	a	h
Fvb3_11669446	63.338	h	h	b	h	h	h	h	a	b	a	a	b	b	b	h	h	h	b	a	a	h	a	h	a	b	h	a	h	b	h	h	b	h	a	h	h	h	b	h	h	h	a	h	a	h	h	a	h
Fvb3_10045564	64.067	h	h	b	h	h	h	h	a	b	a	a	h	b	b	h	h	h	b	a	a	h	a	h	a	b	h	a	h	b	h	h	b	h	a	h	h	h	b	h	h	h	a	h	a	h	h	a	h
Fvb3_8519568	64.432	h	h	b	h	h	h	h	a	b	a	a	h	b	b	h	h	h	b	a	a	h	a	h	a	b	h	a	h	b	h	h	b	h	a	h	h	h	b	h	h	h	a	h	a	h	h	a	h
Fvb3_10172921	64.801	h	h	b	h	h	h	h	a	b	a	a	h	b	b	h	h	h	b	a	a	h	a	h	a	b	h	a	h	b	h	h	b	h	a	h	h	h	b	h	h	h	a	h	a	h	h	a	h
Fvb3_9797444	65.167	h	h	b	h	h	h	h	a	b	a	a	h	b	b	h	h	h	b	a	a	h	a	h	a	b	h	a	h	b	h	h	b	h	a	h	h	h	b	h	h	h	a	h	a	h	h	a	h
Fvb3_11683291	66.281	h	h	b	h	h	h	h	a	b	a	a	h	b	b	h	h	a	b	a	a	h	a	h	a	b	h	a	h	b	h	h	b	h	a	h	h	h	b	h	h	h	a	h	a	h	h	a	h
Fvb3_11620897	66.641	h	h	b	h	h	h	h	a	b	a	h	h	b	b	h	h	a	b	a	a	h	a	h	a	b	h	a	h	b	h	h	b	h	a	h	h	h	b	h	h	h	a	h	a	h	h	a	h
Fvb3_12999029	66.999	h	h	b	h	h	h	h	a	b	a	h	h	b	b	h	h	a	b	a	a	h	a	h	a	b	h	a	h	b	h	h	b	h	a	h	h	h	b	h	h	h	a	h	a	h	h	a	h
Fvb3_14553067	67.358	h	h	b	h	h	h	h	a	b	a	h	h	b	b	h	h	a	b	a	a	h	a	h	a	b	h	a	h	b	h	h	b	h	a	h	h	h	b	h	h	h	a	h	a	h	h	a	h
Fvb3_20432911	68.077	h	h	b	h	h	h	h	a	b	a	h	h	b	b	h	h	a	b	a	a	h	a	h	a	b	h	a	h	b	h	h	b	h	a	h	h	h	b	h	h	h	a	h	a	h	h	a	h
Fvb3_21012590	68.435	h	h	b	h	h	h	h	a	b	a	h	h	b	b	h	h	a	b	a	a	h	a	h	a	b	h	a	h	b	h	h	b	h	a	h	h	h	b	h	h	h	a	h	a	h	h	a	h
Fvb3_26176140	68.793	h	h	b	h	h	h	h	a	b	a	h	h	b	b	h	h	a	b	a	a	h	a	h	a	b	h	a	h	b	h	h	b	h	a	h	h	h	b	h	h	h	a	h	a	h	h	a	h
Fvb3_30220199	69.149	h	h	b	h	h	h	h	a	b	a	h	h	b	b	h	h	a	b	a	a	h	a	h	a	b	h	a	h	b	h	h	b	h	a	h	h	h	b	h	h	h	a	h	a	h	h	a	h
Fvb3_31222861	69.888	h	h	b	h	h	h	h	a	b	a	h	h	b	b	h	h	a	b	a	a	h	a	h	a	b	h	a	h	b	h	h	b	h	a	h	h	h	b	h	h	h	a	h	a	h	h	a	h
Fvb3_33196542	70.619	h	h	b	h	h	h	h	a	b	a	h	h	b	b	h	h	a	b	a	a	h	a	h	a	b	h	a	h	b	h	h	b	h	a	h	h	h	b	h	h	h	a	h	a	h	h	a	h
Fvb3_33559457	71.357	h	h	b	h	h	h	h	a	h	a	h	h	b	b	h	h	a	b	a	a	h	a	h	a	b	h	a	h	b	h	h	b	h	a	h	h	h	b	h	h	h	a	h	a	h	h	a	h
Fvb3_33690309	72.467	h	h	b	h	h	h	h	h	h	a	h	h	b	b	h	h	a	b	a	a	h	a	h	a	b	h	a	h	b	h	h	b	h	a	h	h	h	b	h	h	h	a	h	a	h	h	a	h
Fvb3_33727152	72.824	h	h	b	h	h	h	h	h	h	a	h	h	b	b	h	h	a	b	a	a	h	a	h	a	b	h	a	h	b	h	h	b	h	a	h	h	h	b	h	h	h	a	h	a	h	h	a	h
Fvb3_33896987	73.19	h	h	b	h	h	h	h	h	h	a	h	h	b	b	h	h	a	b	a	a	h	a	h	a	b	h	a	h	b	h	h	b	h	a	h	h	h	b	h	h	h	a	h	a	h	h	a	h
Fvb3_33850460	73.559	h	h	b	h	h	h	b	h	h	a	h	h	b	b	h	h	a	b	a	a	h	a	h	a	b	h	a	h	b	h	h	b	h	a	h	h	h	b	h	h	h	a	h	a	h	h	a	h
Fvb3_34007355	73.922	h	h	b	h	h	h	b	h	h	a	h	h	b	b	h	h	a	b	a	a	h	a	h	a	b	h	a	h	b	h	h	b	h	a	h	h	h	b	h	h	h	a	h	a	h	h	a	h
Fvb3_34007898	74.647	h	h	b	h	h	h	b	h	h	a	h	h	b	b	h	h	a	b	a	a	h	a	h	a	b	h	a	h	b	h	h	b	h	a	h	h	h	b	h	h	h	a	h	a	h	h	a	h
Fvb3_34456632	75.377	h	h	b	h	h	h	b	h	h	a	h	h	b	b	h	h	a	b	a	a	h	a	h	a	b	h	a	h	b	h	h	b	h	a	h	h	h	b	b	h	h	a	h	a	h	h	a	h
Fvb3_34830307	76.113	h	h	b	h	h	h	b	h	h	a	h	h	b	b	h	h	a	b	a	a	h	a	h	a	b	h	a	h	b	h	h	b	h	a	h	h	h	b	b	a	h	a	h	a	h	h	a	h
Fvb3_35261211	76.479	h	h	b	h	h	h	b	h	h	a	h	h	b	b	h	h	a	b	a	a	h	a	h	a	b	h	a	h	b	h	h	b	h	a	h	h	h	b	b	a	h	a	h	a	h	h	a	h
Fvb3_35174868	76.851	h	h	b	h	h	h	b	h	h	a	h	h	b	b	h	h	a	b	a	a	h	a	h	a	b	h	a	h	b	h	h	b	h	a	h	h	h	b	b	a	h	a	h	a	h	h	a	h
Fvb3_35256632	77.215	h	h	b	h	h	h	b	h	h	a	h	h	b	b	h	h	a	b	a	a	h	a	h	a	b	h	a	h	b	h	h	b	h	a	h	h	h	b	b	a	h	a	h	a	h	h	a	h
Fvb3_35409058	77.928	h	h	b	h	h	h	b	h	h	a	h	h	b	b	h	h	a	b	a	a	h	a	h	a	b	h	a	h	b	h	h	b	h	a	h	h	h	b	b	a	h	a	h	a	h	h	a	h
Fvb3_36030242	78.286	h	h	b	h	h	h	b	h	h	a	h	h	b	b	h	h	a	b	a	a	h	a	h	a	b	h	a	h	b	h	h	b	h	a	h	h	h	b	b	a	h	a	h	a	h	h	a	h
Fvb3_35571558	79.009	h	h	b	h	h	h	b	h	h	a	h	h	b	b	h	h	a	b	a	a	h	a	h	a	b	h	a	h	b	h	h	b	h	a	h	h	h	b	b	a	h	a	h	a	h	h	a	h
Fvb3_35379740	79.367	h	h	b	h	h	h	b	h	h	a	h	h	b	b	h	h	a	b	a	a	h	a	h	a	b	h	a	h	b	h	h	b	h	a	h	h	h	b	b	a	h	h	h	a	h	h	a	h
Fvb3_36988044	80.452	h	h	b	h	h	h	b	h	h	a	h	h	b	b	h	h	a	b	a	a	h	a	h	a	b	h	a	h	b	h	h	b	h	a	h	h	h	b	b	a	h	h	h	a	h	b	a	h
Fvb3_36729474	81.529	h	h	b	h	h	h	b	h	b	a	h	h	b	b	h	h	a	b	a	a	h	a	h	h	b	h	a	h	b	h	h	b	h	a	h	h	h	b	b	a	h	h	h	a	h	b	a	h
Fvb3_37055189	86.83	h	h	b	h	h	h	h	h	b	a	h	h	b	b	h	h	a	b	h	a	h	a	h	h	b	h	a	h	b	h	h	b	h	a	h	h	h	b	b	h	h	h	h	a	h	b	h	h
Fvb3_36695669	90.175	h	h	b	h	h	h	h	h	b	a	h	h	b	b	h	h	a	b	h	a	h	a	h	h	b	h	a	h	b	h	h	b	h	a	h	h	h	b	b	a	h	h	h	a	h	b	h	h
Fvb3_36985393	91.635	h	h	b	h	h	h	b	h	b	a	h	h	b	b	h	h	a	b	a	a	h	a	h	h	b	h	a	h	b	h	h	b	h	a	h	h	h	b	b	a	h	h	h	a	h	b	h	h
Fvb3_36121160	92.354	h	h	b	h	h	h	b	h	h	a	h	h	b	b	h	h	a	b	a	a	h	a	h	h	b	h	a	h	b	h	h	b	h	a	h	h	h	b	b	a	h	h	h	a	h	b	a	h
Fvb3_36170339	93.081	h	h	b	h	h	h	b	h	h	a	h	h	b	b	h	h	a	b	a	a	h	a	h	h	b	h	a	h	b	h	h	b	h	a	h	h	h	b	b	a	h	h	h	a	h	b	a	h
Fvb3_36328587	93.442	h	h	b	h	h	h	b	b	h	a	h	h	b	b	h	h	a	b	a	a	h	a	h	h	b	h	a	h	b	h	h	b	h	a	h	h	h	b	b	a	h	h	h	a	h	b	a	h
Fvb3_36594305	97.606	h	h	b	h	h	h	b	b	h	a	h	h	b	h	h	h	a	b	a	a	h	a	h	h	b	h	a	h	b	h	h	b	b	a	h	h	b	b	b	a	h	h	b	a	h	b	a	h
Fvb3_38152640	98.689	h	h	b	h	h	h	b	b	h	a	h	h	b	h	h	h	a	b	a	a	h	a	h	h	b	h	a	h	b	h	h	b	b	a	h	h	b	b	b	a	h	h	b	a	h	b	a	h
Fvb3_37742483	99.052	h	h	b	h	h	h	b	b	h	a	h	h	b	h	h	h	a	b	a	a	h	a	h	h	b	h	a	h	b	h	h	b	b	a	h	h	b	b	b	a	h	h	b	a	h	b	a	h
Fvb3_37694576	99.408	h	h	b	h	h	h	b	b	h	a	h	h	b	h	h	h	a	b	a	a	h	a	h	h	b	h	a	h	b	h	h	b	b	a	h	h	b	b	b	a	h	h	b	a	h	b	a	h
Fvb3_37485803	100.492	h	h	b	h	h	h	b	b	h	a	h	h	b	h	h	h	a	b	a	a	h	a	h	h	b	h	a	h	b	h	h	b	b	a	h	h	b	b	b	a	h	h	b	a	h	b	a	h
Fvb3_37347011	101.217	h	h	b	h	h	h	b	b	h	a	h	h	b	h	h	h	a	b	a	a	h	a	h	h	b	h	a	h	b	h	h	b	b	a	h	h	h	b	b	a	h	h	b	a	h	b	a	h
Fvb3_37222084	101.577	h	h	b	h	h	h	b	b	h	a	h	h	b	h	h	h	a	b	a	a	h	a	h	h	b	h	a	h	b	h	h	b	h	a	h	h	h	b	b	a	h	h	b	a	h	b	a	h
Fvb3_37222027	101.935	h	h	b	h	h	h	b	b	h	a	h	h	b	h	h	h	a	b	a	a	h	a	h	h	b	h	a	h	b	h	h	b	h	a	h	h	h	b	b	a	h	h	b	a	h	b	a	h
Fvb3_37081894	103.029	h	h	b	h	h	h	b	b	h	a	h	h	b	h	h	h	a	b	a	a	h	a	h	h	b	h	a	h	b	h	h	b	h	a	h	h	h	b	b	a	h	h	h	a	h	b	a	h
Fvb3_37018254	103.39	h	h	b	h	h	h	b	b	h	a	h	h	b	b	h	h	a	b	a	a	h	a	h	h	b	h	a	h	b	h	h	b	h	a	h	h	h	b	b	a	h	h	h	a	h	b	a	h
Fvb3_36151787	104.474	h	h	b	h	h	h	b	h	h	a	h	h	b	b	h	h	a	b	a	a	h	a	h	h	b	h	a	h	b	h	h	b	h	a	h	h	h	b	b	a	h	h	h	a	h	b	a	h
Fvb3_36985325	105.192	h	h	b	h	h	h	b	h	h	a	h	h	b	b	h	h	a	b	a	a	h	a	h	h	b	h	a	h	b	h	h	b	h	a	h	h	h	b	b	a	h	h	h	a	h	b	a	h
Fvb3_37134456	105.921	h	h	b	h	h	h	b	h	h	a	h	h	b	b	h	h	a	b	a	a	h	h	h	h	b	h	a	h	b	h	h	b	h	a	h	h	h	b	b	a	h	h	h	a	h	b	a	h
Fvb3_37134538	107.013	h	h	b	h	h	h	b	h	h	a	h	h	h	h	h	h	a	b	a	a	h	h	h	h	b	h	a	h	b	h	h	b	h	a	h	h	h	b	b	a	h	h	h	a	h	b	a	h
Fvb3_37134491	108.468	h	h	b	h	h	h	h	h	h	a	h	h	h	h	h	h	a	b	a	a	h	h	h	h	b	h	a	h	b	h	h	b	h	a	h	h	h	b	b	a	h	h	h	a	h	b	a	h
Fvb3_27876050	113.55	h	h	b	h	h	h	h	h	h	a	h	h	h	h	h	h	a	h	a	a	h	h	h	a	b	h	a	h	b	h	h	b	h	a	h	h	h	b	h	a	h	a	h	a	h	b	a	h
Fvb3_36525567	114.647	h	h	b	h	h	h	h	h	h	a	h	h	h	h	h	h	a	h	a	a	h	h	h	a	b	h	a	h	b	h	h	b	h	a	h	h	h	h	h	a	h	a	h	a	h	h	a	h
Fvb3_8059779	118.075	h	h	b	h	h	h	a	h	h	a	a	h	h	h	h	h	h	h	a	a	h	h	h	a	b	h	a	h	b	h	h	b	h	a	h	h	h	h	h	h	h	a	a	a	h	h	a	h
Fvb4_33699745	0	b	h	h	a	h	h	b	h	h	a	h	h	b	h	a	a	h	a	h	h	b	b	h	h	a	h	b	b	b	b	h	h	h	a	h	b	a	h	h	h	h	h	a	b	b	b	h	h
Fvb4_33607844	0.741	b	h	h	a	h	h	b	h	h	a	h	h	b	h	a	a	h	h	h	h	b	b	h	h	a	h	b	b	b	b	h	h	h	a	h	b	a	h	h	h	h	h	a	b	b	b	h	h
Fvb4_33534121	1.861	b	h	h	a	h	h	b	h	h	a	h	h	b	h	a	a	h	a	h	h	b	b	h	h	a	h	b	b	b	b	h	h	h	a	h	b	a	h	h	h	h	h	a	b	b	b	h	h
Fvb4_33450097	2.229	b	h	h	a	h	h	b	h	h	a	h	h	b	h	a	a	h	a	h	h	b	b	h	h	a	h	b	b	b	b	h	h	h	a	h	b	a	h	h	h	h	h	a	b	b	b	h	h
Fvb4_33484960	3.709	b	h	h	a	h	h	b	h	h	a	h	h	b	h	a	a	h	h	h	h	b	b	h	h	a	h	b	b	b	b	h	h	h	a	h	b	a	h	h	h	h	a	a	b	b	b	h	h
Fvb4_33450136	4.077	b	h	h	a	h	h	b	h	h	a	h	h	b	h	a	a	h	h	h	h	b	b	h	h	a	h	b	b	b	b	h	h	h	a	h	b	a	h	h	h	h	a	a	b	b	b	h	h
Fvb4_33233563	5.55	b	h	h	a	h	h	b	h	h	a	h	h	b	h	a	a	h	h	h	h	b	b	h	h	a	h	b	b	b	b	h	h	h	a	h	h	a	h	h	h	h	a	a	b	b	b	h	h
Fvb4_33158206	5.913	b	h	h	a	h	h	b	h	h	a	h	h	b	h	a	a	h	h	h	h	b	b	h	h	a	h	b	b	b	b	h	h	h	a	h	h	a	h	h	h	h	a	a	b	b	b	h	h
Fvb4_33008166	7.765	b	h	h	a	h	h	b	h	h	a	h	h	h	h	a	a	h	h	h	h	h	b	h	h	a	h	b	b	b	b	a	h	h	a	h	h	a	h	a	h	h	a	a	b	b	b	h	h
Fvb4_33073345	8.135	b	h	h	a	h	h	b	h	h	a	h	h	h	h	a	a	h	h	h	h	h	b	h	h	a	h	b	b	b	b	a	h	h	a	h	h	a	h	a	h	h	a	a	b	b	b	h	h
Fvb4_33013548	8.498	b	h	h	a	h	h	b	h	h	a	h	h	h	h	a	a	h	h	h	h	h	b	a	h	a	h	b	b	b	b	a	h	h	a	h	h	a	h	a	h	h	a	a	b	b	b	h	h
Fvb4_32970624	9.231	b	h	h	a	h	h	b	h	h	a	h	h	h	h	a	a	h	h	h	h	h	b	a	h	a	h	b	b	b	b	a	h	h	a	h	h	a	h	a	h	h	a	a	b	b	b	h	h
Fvb4_32925813	9.6	b	h	h	a	h	h	b	h	h	a	h	h	h	h	a	a	h	h	h	h	h	b	a	h	a	h	b	b	b	b	a	h	h	a	h	h	a	h	a	h	h	a	a	b	b	b	h	h
Fvb4_32928934	9.966	b	h	h	a	h	h	b	h	h	a	h	h	h	h	a	a	h	h	h	h	h	b	a	h	a	h	b	b	b	b	a	h	h	a	h	h	a	h	a	h	h	a	a	b	b	b	h	h
Fvb4_32613780	10.33	b	h	h	a	h	h	b	h	h	a	h	h	h	h	a	a	h	h	h	h	h	b	a	h	a	h	b	b	b	b	a	h	h	a	h	h	a	h	a	h	h	a	a	b	b	b	h	h
Fvb4_32703629	10.694	b	h	h	a	h	h	b	h	h	a	h	h	h	h	a	a	h	h	h	h	h	b	a	h	a	h	b	b	b	b	a	h	h	a	h	h	a	h	a	h	h	a	a	b	b	b	h	h
Fvb4_32571582	11.771	b	h	h	a	h	h	b	h	h	a	h	h	h	h	a	a	h	h	h	h	h	b	a	h	a	h	b	b	b	b	a	h	h	a	h	h	a	h	a	h	h	a	a	b	b	b	h	h
Fvb4_32571511	12.129	b	h	h	a	h	h	b	h	h	a	h	h	h	h	a	a	h	h	h	h	h	b	a	h	a	h	b	b	b	b	a	h	h	a	h	h	a	h	a	h	h	a	a	b	b	b	h	h
Fvb4_32467351	13.932	b	h	h	a	h	a	h	h	h	a	h	h	h	a	a	a	h	h	h	h	h	b	a	h	a	h	b	b	b	b	a	h	h	a	h	h	a	h	a	h	h	a	a	b	b	b	h	h
Fvb4_32303607	14.29	b	h	h	a	h	a	h	h	h	a	h	h	h	a	a	a	h	h	h	h	h	b	a	h	a	h	b	b	b	b	a	h	h	a	h	h	a	h	a	h	h	a	a	b	b	b	h	h
Fvb4_32288271	14.653	b	h	h	a	h	a	h	h	h	a	h	h	h	a	a	a	h	h	h	h	h	b	a	h	a	h	b	b	b	b	a	h	h	a	h	h	a	h	a	h	h	a	a	b	b	b	h	h
Fvb4_32256487	15.011	b	h	h	a	h	a	h	h	h	a	h	h	h	a	a	a	h	b	h	h	h	b	a	h	a	h	b	b	b	b	a	h	h	a	h	h	a	h	a	h	h	a	a	b	b	b	h	h
Fvb4_32206977	15.727	b	h	h	a	h	a	h	h	h	a	h	h	h	a	a	a	h	b	h	h	a	b	a	h	a	h	b	b	b	b	a	h	h	a	h	h	a	h	a	h	h	a	a	b	b	b	h	h
Fvb4_32181121	16.437	b	h	h	a	h	a	h	h	h	a	h	h	h	a	a	a	h	b	h	h	a	b	a	h	a	h	b	b	b	b	a	h	h	a	h	h	a	h	a	h	h	a	a	b	b	b	h	h
Fvb4_32053401	17.15	b	h	h	a	h	a	h	h	h	a	h	h	h	a	a	a	h	b	h	h	a	b	a	h	a	h	b	b	b	b	a	h	h	a	h	h	a	h	a	h	h	a	a	b	b	b	h	h
Fvb4_32105701	17.517	b	h	h	a	h	a	h	h	h	a	h	h	h	a	a	a	h	b	h	h	a	b	a	h	a	h	b	b	b	b	a	h	h	a	h	h	a	h	a	h	h	a	h	b	b	b	h	h
Fvb4_31889425	17.869	b	h	h	a	h	a	h	h	h	a	h	h	h	a	a	a	h	b	h	h	a	b	a	h	a	h	b	b	b	b	a	h	h	a	h	h	a	h	a	h	h	a	h	b	b	b	h	h
Fvb4_31831881	18.222	b	h	h	a	h	a	h	h	h	a	h	h	h	a	a	a	h	b	b	h	a	b	a	h	a	h	b	b	b	b	a	h	h	a	h	h	a	h	a	h	h	a	h	b	b	b	h	h
Fvb4_31561768	19.309	b	h	h	a	h	a	h	h	h	a	h	h	h	a	a	a	h	b	b	h	a	b	a	h	a	h	b	b	b	b	a	h	h	a	h	a	a	h	a	h	h	a	h	b	b	b	h	h
Fvb4_31368285	21.874	b	h	h	a	h	a	h	h	h	a	h	a	h	a	a	a	h	b	b	h	a	b	a	h	a	h	b	b	b	b	a	h	h	a	h	a	a	h	a	h	h	a	h	b	b	b	h	h
Fvb4_31426490	22.226	b	h	h	a	h	a	h	h	h	a	h	a	h	a	a	a	h	b	b	h	a	b	a	h	a	h	b	b	b	b	a	h	h	a	h	a	a	h	a	h	h	a	h	b	b	b	h	h
Fvb4_31266351	24.053	b	h	h	a	h	a	h	h	h	a	h	a	h	a	a	a	h	b	b	h	a	b	a	h	a	h	b	b	b	h	a	h	h	a	h	a	a	h	a	h	h	a	h	b	b	b	h	h
Fvb4_31203005	24.778	b	h	h	a	h	a	h	h	h	a	h	a	h	a	a	a	h	b	b	h	a	b	a	h	a	h	b	b	b	h	a	h	h	a	h	a	a	h	a	h	h	a	h	b	b	h	h	h
Fvb4_31025611	25.502	b	h	h	a	h	a	h	h	h	a	h	a	h	a	a	a	h	b	b	h	a	b	a	h	a	h	b	b	b	a	a	h	h	a	h	a	a	h	a	h	h	a	h	b	b	h	h	h
Fvb4_30836399	25.862	b	h	h	a	h	a	h	h	h	a	h	a	h	a	a	a	h	b	b	h	a	b	a	h	a	h	b	b	b	a	a	h	h	a	h	a	a	h	a	h	h	a	h	b	b	h	h	h
Fvb4_30684444	27.329	b	h	h	h	h	a	h	h	h	a	h	a	h	a	a	a	h	b	b	h	a	b	a	h	a	h	b	b	b	a	a	h	h	a	h	a	a	h	a	h	h	a	h	b	b	h	h	h
Fvb4_30627530	28.794	b	h	h	h	h	a	h	h	h	a	h	a	h	a	a	a	h	b	b	h	a	b	a	h	a	h	b	h	b	a	a	h	h	a	h	a	a	h	a	h	h	a	h	b	h	h	h	h
Fvb4_30140124	31.784	b	h	h	h	h	a	h	h	h	a	h	a	h	a	a	a	h	b	b	h	a	b	a	h	a	h	b	b	b	a	a	h	h	a	h	a	a	h	a	b	h	a	h	b	h	h	h	h
Fvb4_30031873	32.156	b	h	h	h	h	a	h	h	h	a	h	a	h	a	a	a	h	b	b	h	a	b	a	h	a	h	b	b	b	a	a	h	h	a	h	a	a	h	a	b	h	a	h	b	h	h	h	h
Fvb4_29977253	32.521	b	h	h	h	h	a	h	h	h	a	h	a	h	a	a	a	h	b	b	h	a	b	a	h	a	h	b	b	b	a	a	h	h	a	h	a	a	h	a	b	h	a	h	b	h	h	h	h
Fvb4_29836415	33.254	b	h	h	h	h	a	h	h	h	a	h	a	h	a	a	a	h	b	b	h	a	b	a	h	a	h	b	h	b	a	a	h	h	a	h	a	a	h	a	b	h	a	h	b	h	h	h	h
Fvb4_29823874	33.62	b	h	h	h	h	a	h	h	h	a	h	a	h	a	a	a	h	b	b	h	a	b	a	h	a	h	b	h	b	a	a	h	h	a	h	a	a	h	a	b	h	a	h	b	h	h	h	h
Fvb4_29608127	33.994	b	h	h	h	h	a	h	h	h	a	h	a	h	a	a	a	h	b	b	h	a	b	a	h	a	h	b	h	b	a	a	h	h	a	h	a	a	h	a	b	h	a	h	b	h	h	h	h
Fvb4_29796451	35.108	b	h	h	h	h	a	h	h	h	a	h	a	h	a	a	a	h	b	b	h	a	b	a	h	a	h	b	h	b	a	a	h	h	a	h	a	a	h	a	b	h	a	h	b	h	h	h	h
Fvb4_29672223	35.473	b	h	h	h	h	a	h	h	h	a	h	a	h	a	a	a	h	b	b	h	a	b	a	h	a	h	b	h	b	a	a	h	h	a	h	a	a	h	a	b	h	a	h	b	h	h	h	h
Fvb4_29790094	35.836	b	h	h	h	h	a	h	h	h	a	h	a	h	a	a	a	h	b	b	h	a	b	a	h	a	h	b	h	b	a	a	h	h	a	h	a	a	h	a	b	h	a	h	b	h	h	h	h
Fvb4_29404924	36.964	b	h	h	h	h	a	h	h	h	a	h	a	h	a	a	a	h	b	b	h	a	b	a	h	a	h	b	h	b	a	a	h	h	a	h	a	a	h	a	b	h	a	h	b	h	h	h	a
Fvb4_29064660	37.688	b	h	h	h	h	a	h	h	h	a	h	a	h	a	a	a	h	b	b	h	a	b	a	h	a	h	b	h	b	a	a	h	h	a	h	a	a	h	a	b	h	a	h	b	h	h	h	a
Fvb4_28540669	39.148	b	h	h	h	h	a	h	h	h	a	h	a	h	a	a	a	h	b	b	h	a	b	a	h	h	h	h	h	b	a	a	h	h	a	h	a	a	h	a	b	h	a	h	b	h	h	h	a
Fvb4_28325707	41.003	b	h	h	h	h	a	h	h	h	a	h	a	h	a	a	a	h	b	b	h	a	b	a	h	h	h	b	h	b	a	h	h	h	a	h	a	a	h	a	b	h	a	h	b	h	h	h	a
Fvb4_28232651	41.37	b	h	h	h	h	a	h	h	h	a	h	a	h	a	a	a	h	b	b	h	a	b	a	h	h	h	b	h	b	a	h	h	h	a	h	h	a	h	a	b	h	a	h	b	h	h	h	a
Fvb4_28308026	41.73	b	h	h	h	h	a	h	h	h	a	h	a	h	a	a	a	h	b	b	h	a	b	a	h	h	h	b	h	b	a	h	h	h	a	h	h	a	h	a	b	h	a	h	b	h	h	h	a
Fvb4_27763186	43.177	b	h	h	h	h	a	h	h	h	h	h	a	h	a	a	a	h	b	b	h	a	b	a	h	h	h	b	h	b	a	h	h	h	a	h	h	a	h	a	b	h	a	h	b	h	h	h	a
Fvb4_27414926	43.899	b	h	h	h	h	a	h	h	h	h	h	a	h	a	a	a	h	b	b	h	a	b	a	h	h	h	b	h	b	a	h	h	h	h	h	h	a	h	a	b	h	a	h	b	h	h	h	a
Fvb4_27392870	44.257	b	h	h	h	h	a	h	h	h	h	h	a	h	a	a	a	h	b	b	h	a	b	a	h	h	h	b	h	b	a	h	h	h	h	h	h	a	h	a	b	h	a	h	b	h	h	h	a
Fvb4_26184507	45.349	b	h	h	h	h	a	h	h	h	h	h	a	a	a	a	a	h	b	b	h	h	b	a	h	h	h	b	h	b	a	h	h	h	h	h	h	a	h	a	b	h	a	h	b	h	h	h	a
Fvb4_27231718	45.711	b	h	h	h	h	a	h	h	h	h	h	a	a	a	a	a	h	b	b	h	h	b	a	h	h	h	b	h	b	a	h	h	h	h	h	h	a	h	a	b	h	a	h	b	h	h	a	a
Fvb4_25585711	47.923	b	h	h	h	h	h	h	h	h	h	h	a	a	a	a	a	h	b	h	h	h	b	a	h	h	h	b	h	b	a	h	h	h	h	h	h	a	h	a	b	h	a	h	b	h	h	a	a
Fvb4_24678055	49.775	b	h	h	h	h	h	h	h	h	h	h	a	a	a	a	a	h	b	h	a	h	b	a	h	h	a	b	h	b	a	h	h	h	h	h	h	a	h	a	b	a	a	h	b	h	h	a	a
Fvb4_25088437	50.14	b	h	h	h	h	h	h	h	h	h	h	a	a	a	a	a	h	b	h	a	h	b	a	h	h	a	b	h	b	a	h	h	h	h	h	h	a	h	a	b	a	a	h	h	h	h	a	a
Fvb4_22994918	50.507	b	h	h	h	h	h	h	h	h	h	h	a	a	a	a	a	h	b	h	a	h	b	a	h	h	a	b	h	b	a	h	h	h	h	h	h	a	h	a	b	a	a	h	h	h	h	a	a
Fvb4_18209574	50.872	b	h	h	h	h	h	h	h	h	h	h	a	h	a	a	a	h	b	h	a	h	b	a	h	h	a	b	h	b	a	h	h	h	h	h	h	a	h	a	b	a	a	h	h	h	h	a	a
Fvb4_16022315	51.235	b	h	h	h	h	h	h	h	h	h	h	a	h	a	a	a	h	b	h	a	h	b	a	h	h	a	b	h	b	a	h	h	h	h	h	h	a	h	a	b	a	a	h	h	h	h	a	a
Fvb4_16719772	51.6	b	h	h	h	h	h	h	h	h	h	h	a	h	a	a	a	h	b	h	a	h	b	a	h	h	a	b	h	b	a	h	h	h	h	h	h	a	h	a	b	a	a	h	h	h	h	a	a
Fvb4_16773874	51.963	b	h	h	h	h	h	h	h	h	h	h	a	h	a	a	a	h	b	h	a	h	b	a	h	h	a	b	h	b	a	h	h	h	h	h	h	a	h	a	b	a	a	h	h	h	h	a	a
Fvb4_20772045	52.701	b	h	h	h	h	h	a	h	h	h	h	a	h	a	a	a	h	b	h	a	h	b	a	h	h	a	b	h	b	a	h	h	h	h	h	h	a	h	a	b	a	a	h	h	h	h	a	a
Fvb4_23260147	53.072	b	h	h	h	h	h	a	h	h	h	h	a	h	a	a	a	h	b	h	a	h	b	a	h	h	a	b	h	b	a	h	h	h	h	h	h	a	h	a	b	a	a	h	h	h	h	a	a
Fvb4_10154042	53.81	b	h	h	h	h	h	a	h	b	h	h	a	h	a	a	a	h	b	h	a	h	b	a	h	h	a	b	h	b	a	h	h	h	h	h	h	a	h	a	b	a	a	h	h	h	h	a	a
Fvb4_1099123	54.176	b	h	h	h	h	h	a	h	b	h	h	a	h	a	a	a	h	b	h	a	h	b	a	h	h	a	b	h	b	a	h	h	h	h	h	h	a	h	a	b	a	a	h	h	h	h	a	a
Fvb4_3214439	54.555	b	h	h	h	h	h	a	h	h	h	h	a	h	a	a	a	h	b	h	a	h	b	a	h	h	a	b	h	b	a	h	h	h	h	h	h	a	h	a	b	a	a	h	h	h	h	a	a
Fvb4_3073679	55.302	b	h	h	h	h	h	h	h	h	h	h	a	h	a	a	a	h	b	h	a	h	b	a	h	h	a	b	h	b	a	h	h	h	h	h	h	a	h	a	b	a	a	h	h	h	h	a	a
Fvb4_424336	55.679	b	h	h	h	h	h	a	h	h	h	h	a	h	a	a	a	h	b	h	a	h	b	a	h	h	a	b	h	b	a	h	h	h	h	h	h	a	h	a	b	a	a	h	h	h	h	a	a
Fvb4_4788000	56.807	b	h	h	h	h	h	a	h	h	h	h	a	h	a	a	a	h	b	h	a	h	b	a	h	h	a	b	h	b	a	h	h	h	h	h	h	a	h	a	b	a	a	h	h	h	h	a	a
Fvb4_375705	57.176	b	h	h	h	h	h	a	h	h	h	h	a	h	a	a	a	h	b	h	a	h	b	a	h	h	a	b	h	b	a	h	h	h	h	h	h	a	h	a	b	a	a	h	h	h	h	a	a
Fvb4_6520809	57.544	b	h	h	h	h	h	a	h	h	h	h	a	h	a	a	a	h	b	h	a	h	b	a	h	h	a	b	h	b	a	h	h	h	h	h	h	a	h	a	b	a	a	h	h	h	h	a	a
Fvb4_11541058	57.915	b	h	h	h	h	h	a	h	h	h	h	a	h	a	a	a	h	b	h	a	h	b	a	h	h	a	b	h	b	a	h	h	h	h	h	h	a	h	a	b	a	a	h	h	h	h	a	a
Fvb4_14974122	58.654	b	h	h	h	h	h	a	h	h	h	h	a	h	a	a	a	h	b	h	a	h	b	a	h	h	a	b	h	b	a	h	h	h	h	h	h	a	h	a	b	a	a	h	h	h	h	a	a
Fvb4_10052637	59.412	b	h	h	h	h	h	a	h	h	h	h	a	h	a	a	a	h	b	h	a	h	b	a	h	h	a	b	h	b	a	h	h	h	h	h	h	a	h	a	b	a	a	h	h	h	h	a	a
Fvb4_33049188	59.773	b	h	h	h	h	h	a	h	h	h	h	a	h	a	a	a	h	b	h	a	h	b	a	h	h	a	b	h	b	a	h	h	h	h	h	h	a	h	a	b	a	a	h	h	h	h	a	a
Fvb4_15045523	60.128	b	h	h	h	h	h	a	h	h	h	h	a	a	a	a	a	h	b	h	a	h	b	a	h	h	a	b	h	b	a	h	h	h	h	h	h	a	h	a	b	a	a	h	h	h	h	a	a
Fvb4_29117520	60.489	b	h	h	h	h	h	a	h	h	h	h	a	a	a	a	a	h	b	h	a	h	b	a	h	h	a	b	h	b	a	h	h	h	h	h	h	a	h	a	b	a	a	h	h	h	h	a	a
Fvb4_25796180	60.854	b	h	h	h	h	h	a	h	h	h	h	a	a	a	a	a	h	b	h	a	h	b	a	h	h	a	b	h	b	a	h	h	h	h	h	h	a	h	a	b	a	a	h	h	h	h	a	a
Fvb4_18822890	61.599	b	h	h	h	h	h	a	h	h	h	h	a	h	a	a	a	h	b	h	a	h	b	a	h	h	a	b	h	b	a	h	h	h	h	h	h	a	h	a	b	a	a	h	h	h	h	a	a
Fvb4_16774069	62.332	b	h	h	h	h	h	h	h	h	h	h	a	h	a	a	a	h	b	h	a	h	b	a	h	h	a	b	h	b	a	h	h	h	h	h	h	a	h	a	b	a	a	h	b	h	h	a	a
Fvb5_224773	0	h	a	h	h	h	h	a	b	h	b	h	h	h	h	a	b	h	a	a	h	a	h	a	h	h	h	a	h	b	h	a	h	h	b	b	a	b	a	b	b	a	a	b	a	b	h	h	b
Fvb5_100304	0.365	h	a	h	h	h	h	a	b	h	b	h	h	h	h	a	b	h	a	a	h	a	h	a	h	h	h	a	h	b	h	a	h	h	b	b	a	b	a	b	b	a	a	b	a	b	h	h	b
Fvb5_203352	0.728	h	a	h	h	h	h	a	b	h	b	h	h	h	h	a	b	h	a	a	h	a	h	a	h	h	h	a	h	b	h	a	h	h	b	b	a	b	a	b	b	a	a	b	a	b	h	h	b
Fvb5_273967	1.459	h	a	h	h	h	h	a	b	h	b	h	h	h	h	a	b	h	a	a	h	a	h	a	h	h	h	a	h	b	h	a	h	h	b	b	a	b	a	b	b	a	a	b	a	b	h	h	b
Fvb5_497164	1.824	h	a	h	h	h	h	a	b	h	b	h	h	h	h	a	b	h	a	a	h	a	h	a	h	h	h	a	h	b	h	a	h	h	b	b	a	b	a	b	b	a	a	b	a	b	h	h	b
Fvb5_345428	2.185	h	a	h	h	h	h	a	b	h	b	h	h	h	h	a	b	h	a	a	h	a	h	a	h	h	h	a	h	b	h	a	h	h	b	b	a	b	a	b	b	a	a	b	a	b	h	h	b
Fvb5_248572	3.66	h	a	h	h	h	h	a	b	h	b	h	h	h	h	a	b	h	a	a	h	a	h	a	h	h	h	a	h	b	h	a	h	b	b	b	a	b	a	b	b	a	a	b	a	b	h	h	b
Fvb5_472413	4.385	h	a	h	h	h	h	a	b	h	b	h	h	h	h	a	b	h	a	a	h	a	h	a	h	h	h	a	h	b	h	a	h	b	b	b	a	b	a	b	b	a	a	b	a	b	h	h	b
Fvb5_500501	4.745	h	a	h	h	h	h	a	b	h	b	h	h	h	h	a	b	h	a	a	h	a	h	a	h	h	h	a	h	b	h	a	h	b	b	b	h	b	a	b	b	a	a	b	a	b	h	h	b
Fvb5_573488	5.103	h	a	h	h	h	h	a	b	h	b	h	h	h	h	a	b	h	a	a	h	a	h	a	h	h	h	a	h	b	h	a	h	b	b	b	h	b	a	b	b	a	a	b	a	b	h	h	b
Fvb5_671102	6.638	h	a	h	h	h	h	a	b	h	b	h	h	h	h	a	b	h	a	a	h	a	h	a	h	h	h	a	h	b	h	a	h	b	b	b	h	b	a	b	b	a	a	b	a	b	h	h	b
Fvb5_733396	7.779	h	a	h	h	h	h	a	h	h	b	h	h	h	h	a	b	h	a	a	h	a	h	a	h	h	h	a	h	b	h	a	h	b	b	b	h	b	a	b	b	a	a	b	a	b	h	h	b
Fvb5_796972	9.816	h	a	h	h	h	h	a	h	h	h	h	h	h	h	a	b	h	a	a	h	a	h	a	h	h	h	a	h	b	h	a	h	b	b	b	h	b	h	b	b	a	a	b	a	b	h	h	b
Fvb5_787826	10.574	h	a	h	h	h	h	a	h	h	h	h	h	h	h	a	b	h	a	a	h	a	h	a	h	h	h	a	h	b	h	a	h	b	b	b	h	b	h	b	b	a	a	b	a	b	h	h	b
Fvb5_770721	11.306	h	a	h	h	h	h	a	h	h	h	h	h	h	h	a	b	h	a	a	h	a	h	a	h	h	h	a	h	b	h	a	h	b	b	b	h	b	a	b	b	a	a	b	a	b	h	h	b
Fvb5_1277820	11.673	h	a	h	h	h	h	a	h	h	h	h	h	h	h	a	b	h	a	a	h	a	h	a	h	h	h	a	h	b	h	a	h	b	b	b	h	b	a	b	b	a	a	b	a	b	h	h	b
Fvb5_1231323	12.404	h	a	h	h	h	h	a	h	h	h	h	h	h	h	a	b	h	a	a	h	a	h	a	h	h	h	a	h	b	h	a	h	b	b	h	h	b	a	b	b	a	a	b	a	b	h	h	b
Fvb5_948310	12.773	h	a	h	h	h	h	a	h	h	h	h	h	h	h	a	b	h	a	a	h	a	h	a	h	h	h	a	h	b	h	a	h	b	b	h	h	b	a	b	b	a	a	b	a	b	h	h	b
Fvb5_882551	13.129	h	a	h	h	h	h	a	h	h	h	h	h	h	h	a	b	h	a	a	h	a	h	a	h	h	h	a	h	b	h	a	h	b	b	h	h	b	h	b	b	a	a	b	a	b	h	h	b
Fvb5_859443	13.483	h	a	h	h	h	h	a	h	h	h	h	h	h	h	a	b	h	a	a	h	a	h	a	h	h	h	a	h	b	h	a	h	b	b	h	h	b	h	b	b	a	a	b	a	b	h	h	b
Fvb5_955801	15.266	h	a	h	h	h	h	a	h	h	h	h	h	h	h	a	b	h	a	a	h	a	h	a	h	h	h	a	h	b	h	a	a	b	b	h	h	b	h	b	b	a	a	b	a	b	h	h	b
Fvb5_955798	15.617	h	a	h	h	h	h	a	h	h	h	h	h	h	h	a	b	h	a	a	h	a	h	a	h	h	h	a	h	b	h	a	a	b	b	h	h	b	h	b	b	a	a	b	a	b	h	h	b
Fvb5_1266398	15.972	h	a	h	h	h	h	a	h	h	h	h	h	h	h	a	b	h	a	a	h	a	h	a	h	h	h	a	h	b	h	a	a	b	b	h	h	b	h	b	b	a	a	b	a	b	h	h	b
Fvb5_1336970	16.324	h	a	h	h	h	h	a	h	h	h	h	h	h	h	a	b	h	a	a	h	a	h	a	h	h	h	a	h	b	h	a	a	b	b	h	h	b	h	b	b	a	a	b	a	b	h	h	b
Fvb5_1152968	16.677	h	a	h	h	h	h	a	h	h	h	h	h	h	h	a	b	h	a	a	h	a	h	a	h	h	h	a	h	b	h	a	a	b	b	h	h	b	a	b	b	a	a	b	a	b	h	h	b
Fvb5_1262166	17.383	h	a	h	h	h	h	a	h	h	h	h	h	h	h	a	b	h	a	a	h	a	h	a	h	h	h	a	h	b	h	a	a	b	b	h	h	b	h	b	b	a	a	b	a	b	h	h	b
Fvb5_1525719	19.548	h	a	h	h	h	h	a	h	h	h	a	h	h	h	a	b	h	a	a	h	a	h	a	h	h	h	a	h	b	h	a	a	b	b	h	h	b	h	b	b	a	a	b	a	b	h	h	h
Fvb5_1543417	20.261	h	a	h	h	h	h	a	h	h	h	a	h	h	h	a	h	h	a	a	h	a	h	a	h	h	h	a	h	b	h	a	a	b	b	h	h	b	h	b	b	a	a	b	a	b	h	h	h
Fvb5_1611450	20.617	h	a	h	h	h	h	a	h	h	h	a	h	h	h	a	h	a	a	a	h	a	h	a	h	h	h	a	h	b	h	a	a	b	b	h	h	b	h	b	b	a	a	b	a	b	h	h	h
Fvb5_1613714	20.975	h	a	h	h	h	h	a	h	h	h	a	h	h	h	a	h	a	a	a	h	a	h	a	h	h	h	a	h	b	h	a	a	b	b	h	h	b	h	b	b	a	a	b	a	b	h	h	h
Fvb5_1703868	21.688	h	a	h	h	h	h	a	h	h	h	a	h	h	h	a	h	a	a	a	h	a	h	a	h	h	h	a	h	b	h	a	a	b	b	h	h	b	h	b	b	a	a	b	a	b	h	h	h
Fvb5_1695681	22.044	h	a	h	h	h	h	a	h	h	h	a	h	h	h	a	h	a	a	a	h	a	h	a	h	h	h	a	h	b	h	a	a	b	b	h	h	b	h	b	b	a	a	b	a	b	h	h	h
Fvb5_1721963	22.399	h	a	h	h	h	h	a	h	h	h	a	h	h	h	a	h	a	a	a	h	a	h	a	h	h	h	a	h	b	h	a	a	b	b	h	h	b	h	b	b	a	a	b	a	b	h	h	h
Fvb5_1739647	22.751	h	a	h	h	h	h	a	h	h	h	a	h	h	h	a	h	a	a	a	h	a	h	a	h	h	h	a	h	b	h	a	a	b	b	h	h	b	h	b	b	a	a	b	a	b	h	h	h
Fvb5_1694160	23.104	h	a	h	h	h	h	a	h	a	h	a	h	h	h	a	h	a	a	a	h	a	h	a	h	h	h	a	h	b	h	a	a	b	b	h	h	b	h	b	b	a	a	b	a	b	h	h	h
Fvb5_1799828	25.264	h	a	h	h	h	h	a	h	a	h	a	h	h	h	a	h	a	a	a	h	a	h	a	h	h	h	a	h	b	h	a	a	b	b	h	h	b	h	b	b	a	a	b	a	b	h	h	h
Fvb5_1801825	25.618	h	a	h	h	h	h	a	h	a	h	a	h	h	h	a	h	a	a	a	h	a	h	a	h	h	h	a	h	b	h	a	a	b	b	h	h	b	h	b	b	a	a	b	a	b	h	h	h
Fvb5_2053040	26.326	h	a	h	h	h	h	a	h	a	h	a	h	h	h	a	h	a	a	a	h	a	h	a	h	h	h	a	h	b	h	a	a	b	b	h	h	b	h	b	b	h	a	b	a	b	h	h	h
Fvb5_2057878	26.678	h	a	h	h	h	h	a	h	a	h	a	h	h	h	a	h	a	a	a	h	a	h	a	h	h	h	a	h	b	h	a	a	b	b	h	h	b	h	b	b	h	a	b	a	b	h	h	h
Fvb5_2265378	29.966	b	a	h	h	h	h	a	h	a	h	a	h	h	h	a	h	a	a	a	h	a	h	a	h	h	h	a	h	b	h	a	a	b	b	h	h	b	h	b	b	h	a	b	a	b	h	h	h
Fvb5_2263763	30.32	b	a	h	h	h	h	a	h	a	h	a	h	h	h	a	h	a	a	a	h	a	h	a	h	h	h	a	h	b	h	a	a	b	b	h	h	b	h	b	b	h	a	b	a	b	h	h	h
Fvb5_2259750	30.673	b	a	h	h	h	h	a	h	a	h	a	h	h	h	a	h	a	h	a	h	a	h	a	h	h	h	a	h	b	h	a	a	b	b	h	h	b	h	b	b	h	a	b	a	b	h	h	h
Fvb5_2262764	31.029	b	a	h	h	h	h	a	h	a	h	a	h	h	h	a	h	a	h	a	h	a	h	a	h	h	h	a	h	b	h	a	a	b	b	h	h	b	h	b	b	h	a	b	a	b	h	h	h
Fvb5_2265200	31.385	b	a	h	h	h	h	a	h	a	h	a	h	h	h	a	h	a	h	a	h	a	h	a	h	h	h	a	h	b	h	a	a	b	b	h	h	b	h	b	b	h	a	b	a	b	h	h	h
Fvb5_2472175	33.585	b	a	h	h	h	h	a	h	a	h	a	h	h	h	a	h	a	h	a	h	a	h	a	h	h	h	h	h	b	h	h	a	b	b	h	h	b	h	b	b	h	a	b	a	b	h	h	h
Fvb5_2423575	33.952	b	a	h	h	h	h	a	h	a	h	a	h	h	h	a	h	a	h	a	h	a	h	a	h	h	h	h	h	b	h	h	a	b	b	h	h	b	h	b	b	h	a	b	a	b	h	h	h
Fvb5_2932161	34.681	b	a	h	h	h	h	a	h	a	h	a	h	h	h	a	h	a	h	a	h	a	h	a	h	h	h	h	h	b	h	h	a	b	b	h	h	b	h	b	b	h	a	b	a	b	h	h	h
Fvb5_2927968	35.035	b	a	h	h	h	h	a	h	a	h	a	h	h	h	a	h	a	h	a	h	a	h	a	h	h	h	h	h	b	h	h	a	b	b	h	h	b	h	b	b	h	a	b	a	b	h	h	h
Fvb5_3000712	35.397	b	a	h	h	h	h	a	h	a	h	a	h	h	h	a	h	a	h	a	h	a	h	a	h	h	h	h	h	b	h	h	a	b	b	h	b	b	h	b	b	h	a	b	a	b	h	h	h
Fvb5_3308615	38.697	b	a	h	h	h	h	a	h	a	a	a	h	h	h	a	h	a	h	a	h	a	h	a	h	h	h	h	a	b	h	h	a	b	b	h	b	b	h	b	b	h	a	b	a	h	h	h	h
Fvb5_3204354	39.057	b	a	h	h	h	h	a	h	a	a	a	h	h	h	a	h	a	h	a	h	a	h	a	h	h	h	h	a	b	h	h	a	b	b	h	b	b	h	b	b	h	a	b	a	h	h	h	h
Fvb5_3881312	39.41	b	a	h	h	h	h	a	h	a	a	a	h	h	h	a	h	a	h	a	h	a	h	a	h	h	h	h	a	b	h	h	a	b	b	a	b	b	h	b	b	h	a	b	a	h	h	h	h
Fvb5_3289112	40.126	b	a	h	h	h	h	a	h	a	a	a	h	h	h	a	h	a	h	a	h	a	h	a	h	h	h	h	a	b	h	h	a	b	b	h	b	b	h	b	b	h	a	b	a	h	h	h	h
Fvb5_3241767	40.488	b	a	h	h	h	h	a	h	a	a	a	h	h	h	a	h	a	h	a	h	a	h	a	h	h	h	h	a	b	h	h	a	b	b	h	b	b	h	b	b	h	a	b	a	h	h	h	h
Fvb5_3246590	40.846	b	a	h	h	h	h	a	h	a	a	a	h	h	h	a	h	a	h	a	h	a	h	a	h	h	h	h	a	b	h	h	a	b	b	h	b	b	h	b	b	h	a	b	a	h	h	h	h
Fvb5_4395626	41.926	b	a	h	h	h	h	a	h	a	a	a	h	h	h	a	h	a	h	a	b	a	h	a	h	h	h	h	a	b	h	h	a	b	b	a	b	b	h	b	b	h	a	b	a	h	h	h	h
Fvb5_4492633	42.285	b	a	h	h	h	h	a	h	a	a	a	h	h	h	a	h	a	h	a	b	a	h	a	h	h	h	h	a	b	h	h	a	b	b	a	b	b	h	b	b	h	a	b	a	h	h	h	h
Fvb5_4572406	42.997	b	a	h	h	h	h	a	h	a	a	a	h	h	h	a	h	a	h	a	b	a	h	a	h	h	h	h	a	b	h	h	a	b	b	a	b	b	h	b	b	h	a	b	a	h	h	h	h
Fvb5_4151597	43.351	b	a	h	h	h	h	a	h	a	a	a	h	h	h	a	h	a	h	a	b	a	h	a	h	h	h	h	a	b	h	h	a	b	b	a	b	b	h	b	b	b	a	b	a	h	h	h	h
Fvb5_4115276	43.702	b	a	h	h	h	h	a	h	a	a	a	h	h	h	a	h	a	h	a	b	a	h	a	h	h	h	h	a	b	h	h	a	b	b	a	b	b	h	h	b	b	a	b	a	h	h	h	h
Fvb5_3751136	44.778	b	a	h	h	h	h	a	h	a	a	a	h	h	h	a	h	a	h	a	h	a	h	a	h	h	h	h	a	b	h	h	a	b	b	a	b	b	h	h	b	b	a	b	a	h	h	h	h
Fvb5_4740882	45.495	b	a	h	h	h	h	a	h	a	a	a	h	h	h	a	h	a	h	a	b	a	h	a	h	h	h	h	a	b	h	h	a	b	b	a	b	b	h	h	b	b	a	b	a	h	h	h	h
Fvb5_4115295	46.211	b	h	h	h	h	h	a	h	a	a	a	h	h	h	a	h	a	h	a	b	a	h	a	h	h	h	h	a	b	h	h	a	b	b	a	b	b	h	h	b	b	a	b	a	h	h	h	h
Fvb5_4198821	46.578	b	a	h	h	h	h	a	h	a	a	a	h	h	h	a	h	a	h	a	b	a	h	a	h	h	h	h	a	b	h	h	a	b	b	a	b	b	h	h	b	b	a	b	a	h	h	h	h
Fvb5_4481519	46.936	b	a	h	h	h	h	a	h	a	a	a	h	h	h	a	h	a	h	a	b	a	h	a	h	h	h	h	a	b	h	h	a	b	b	a	b	b	h	h	b	b	a	b	a	h	h	h	h
Fvb5_4556248	47.312	b	a	h	h	h	h	a	h	a	a	a	h	h	h	a	h	a	h	a	b	a	h	a	h	h	h	h	a	b	h	h	a	b	b	a	b	b	h	h	b	b	a	b	a	h	h	h	h
Fvb5_5041636	48.051	b	h	h	h	h	h	a	h	a	a	a	h	h	h	a	h	a	h	a	b	a	h	h	h	h	h	h	a	b	h	h	a	b	b	a	b	b	h	h	b	b	a	b	a	h	h	h	h
Fvb5_4185780	49.158	b	h	h	h	h	h	a	h	a	a	a	h	h	h	a	h	a	h	a	b	a	h	h	h	h	h	h	a	b	h	h	a	b	b	a	b	b	h	h	b	b	a	b	a	h	h	h	h
Fvb5_5210708	49.889	b	h	h	h	h	h	a	h	a	a	a	h	h	h	a	h	a	h	a	b	a	h	h	h	h	h	h	a	b	h	h	h	b	b	a	b	b	h	h	b	b	a	b	a	h	h	h	h
Fvb5_4941451	50.257	b	h	h	h	h	h	a	h	a	a	a	h	h	h	a	h	a	h	a	b	a	h	h	h	h	h	h	a	b	h	h	h	b	b	a	b	b	h	h	b	b	a	b	a	h	h	h	h
Fvb5_4735530	50.62	b	h	h	h	h	h	a	h	a	a	a	h	h	h	a	h	a	h	a	b	a	h	h	h	h	h	h	a	b	h	h	a	b	b	a	b	b	h	h	b	b	a	b	a	h	h	h	h
Fvb5_4753282	50.991	b	h	h	h	h	h	a	h	a	a	a	h	h	h	a	h	a	h	a	b	a	h	h	h	h	h	h	a	b	h	h	a	b	b	a	b	b	h	h	b	b	a	b	a	h	h	h	h
Fvb5_4864409	51.357	b	h	h	h	h	h	a	h	a	a	a	h	h	h	a	h	a	h	a	b	a	h	h	h	h	h	h	a	b	h	h	a	b	b	a	b	b	h	h	b	b	a	b	a	h	h	h	h
Fvb5_5785506	52.457	b	h	h	h	h	h	a	h	a	a	a	h	h	h	a	h	h	h	a	b	a	h	h	h	h	h	h	a	b	h	h	a	b	b	a	b	b	h	h	b	b	a	b	a	h	h	h	h
Fvb5_5661985	52.813	b	h	h	h	h	h	a	h	a	a	a	h	h	h	a	h	h	h	a	b	a	h	h	h	h	h	h	a	b	h	h	h	b	b	a	b	b	h	h	b	b	a	b	a	h	h	h	h
Fvb5_5115272	53.173	b	h	h	h	h	h	a	h	a	a	a	h	h	h	a	h	h	h	a	b	a	h	h	h	h	h	h	a	b	h	h	h	b	b	a	b	b	h	h	b	b	a	b	a	h	h	h	h
Fvb5_5893930	54.259	b	h	h	h	h	h	a	h	a	a	a	h	h	h	a	h	h	h	a	b	a	h	h	h	h	h	h	a	b	h	h	h	b	b	a	b	b	h	h	b	b	h	h	a	h	h	h	h
Fvb5_6109368	54.621	b	h	h	h	h	h	a	h	a	a	a	h	h	h	a	h	h	h	a	b	a	h	h	h	h	h	h	a	b	h	h	h	b	b	a	b	b	h	h	b	b	h	h	a	h	h	h	h
Fvb5_6525040	54.981	b	h	h	h	h	h	a	h	a	a	a	h	h	h	a	h	h	h	a	b	a	h	h	h	h	h	h	a	b	h	h	h	b	b	a	b	b	h	h	b	b	h	h	a	h	h	h	h
Fvb5_6263983	55.344	b	h	h	h	h	h	a	h	a	a	a	h	h	h	a	h	h	h	a	b	a	h	h	h	h	h	h	a	b	h	h	h	b	b	a	b	b	h	h	b	b	h	h	a	h	h	h	h
Fvb5_6259108	56.076	b	h	h	h	h	h	a	h	a	a	a	h	h	h	a	h	h	h	a	b	a	h	h	h	h	h	h	a	b	h	h	h	b	b	a	b	b	h	h	b	b	h	h	a	h	h	h	h
Fvb5_6734924	57.154	b	h	h	h	h	h	a	h	a	a	h	h	h	h	a	h	h	h	a	b	a	h	h	h	h	h	h	a	b	h	h	h	b	b	a	b	b	h	h	b	b	h	h	a	h	h	h	h
Fvb5_7167548	58.243	b	h	h	h	h	h	a	h	a	a	h	h	h	h	a	h	h	h	a	b	a	h	h	h	h	h	h	a	b	h	h	h	b	b	a	b	b	h	h	h	h	h	h	a	h	h	h	h
Fvb5_7808191	58.603	b	h	b	h	h	h	a	h	a	a	h	h	h	h	a	h	h	h	a	b	a	h	h	h	h	h	h	a	b	h	h	h	b	b	a	b	b	h	h	h	h	h	h	a	h	h	h	h
Fvb5_7033134	59.332	b	h	b	h	h	h	a	h	a	a	h	h	h	h	a	h	h	h	a	b	a	h	h	h	h	h	h	a	b	h	h	h	b	b	a	b	b	h	h	h	h	h	h	a	h	h	h	h
Fvb5_8123449	59.688	b	h	b	h	h	h	a	h	a	a	h	h	h	h	a	h	h	h	a	b	a	h	h	h	h	h	h	a	b	h	h	h	b	b	a	b	b	h	h	h	h	h	h	a	h	h	h	h
Fvb5_7637909	60.417	b	h	b	h	h	h	a	h	a	a	h	h	h	h	a	h	h	b	a	b	a	h	h	h	h	h	h	a	b	h	h	h	b	b	a	b	b	h	h	h	h	h	h	a	h	h	h	h
Fvb5_7180824	60.778	b	h	b	h	h	h	a	h	a	a	h	h	h	h	a	h	h	b	a	b	a	h	h	h	h	h	h	a	b	h	h	h	b	b	a	b	b	h	h	h	h	h	h	a	h	h	h	h
Fvb5_8691349	62.242	b	h	b	h	h	h	a	h	a	a	h	h	h	h	a	h	h	b	a	b	a	h	h	h	h	h	h	a	b	h	h	h	b	b	a	b	b	h	h	h	h	h	h	a	h	h	h	h
Fvb5_8969878	62.968	b	h	b	h	h	h	a	h	a	a	h	h	h	h	a	h	h	b	a	b	a	h	h	h	h	h	h	a	b	h	h	h	b	b	a	b	b	h	h	h	h	h	h	a	h	h	h	h
Fvb5_8837344	63.693	b	h	b	h	h	h	a	h	a	a	h	h	h	h	a	h	h	b	a	b	a	h	h	h	h	h	h	a	b	h	h	h	b	b	a	b	b	h	h	h	h	h	h	a	h	h	h	h
Fvb5_9260864	64.054	b	h	b	h	h	h	a	h	a	a	h	h	h	h	a	h	h	b	a	b	a	h	h	h	h	h	h	a	b	h	h	h	b	b	a	b	b	h	h	h	h	h	h	a	h	h	h	h
Fvb5_9304892	64.411	b	h	b	h	h	h	a	h	a	a	h	h	h	h	a	h	h	b	a	b	a	h	h	h	h	h	h	a	b	h	h	h	b	b	a	b	b	h	h	h	h	h	h	a	h	h	h	h
Fvb5_9362246	65.122	b	h	b	h	h	h	a	h	a	a	h	h	h	h	a	h	h	b	a	b	a	h	h	h	h	h	h	a	b	h	h	h	b	b	a	b	b	h	h	h	h	h	h	a	h	h	h	h
Fvb5_9736527	66.195	b	h	b	h	h	h	h	h	a	a	h	h	h	h	a	h	h	b	a	b	a	h	h	h	h	h	h	a	b	h	h	h	b	b	a	b	b	h	h	h	h	h	h	a	h	h	h	h
Fvb5_9591907	66.92	b	h	b	h	h	h	h	h	a	a	h	h	h	h	a	h	h	b	a	b	a	h	h	h	h	h	h	a	b	h	h	h	b	b	a	b	b	h	h	h	h	h	h	a	h	h	h	h
Fvb5_10168326	67.283	b	h	b	h	h	h	h	h	a	a	h	h	h	h	a	h	h	b	a	b	a	h	h	h	h	h	h	a	b	h	h	h	b	b	a	b	b	h	h	h	h	h	h	a	h	h	h	h
Fvb5_10458278	68.759	b	h	b	h	h	h	h	h	a	a	h	h	h	h	a	h	h	b	a	b	a	h	h	h	h	h	h	a	b	h	h	h	b	b	a	b	b	h	h	h	h	h	h	a	h	h	h	h
Fvb5_10225171	69.487	b	h	b	h	h	h	h	h	a	a	h	h	h	h	a	h	h	b	a	b	a	h	h	h	h	h	h	a	b	h	h	h	b	b	a	b	b	h	h	h	h	h	h	a	h	h	h	h
Fvb5_10787593	70.226	b	h	b	h	h	h	h	h	a	a	h	h	h	h	a	h	h	b	a	b	a	h	h	h	h	h	h	a	b	h	h	h	b	b	a	b	b	h	h	h	h	h	h	a	h	h	h	h
Fvb5_11854836	70.963	b	h	b	h	h	h	h	h	a	a	h	h	h	h	a	h	h	b	a	b	a	h	h	h	h	h	h	a	b	h	h	h	b	b	a	b	b	h	h	h	h	h	h	a	h	h	h	h
Fvb5_12260684	71.699	b	h	b	h	h	h	h	h	a	a	h	h	h	h	a	h	h	b	a	b	a	h	h	h	h	h	h	a	b	h	h	h	b	b	a	b	b	h	h	h	h	h	h	a	h	h	h	h
Fvb5_13439251	72.433	b	h	b	h	h	h	h	h	a	a	h	h	h	h	a	h	h	b	a	b	a	h	h	h	h	h	h	a	b	h	h	h	b	b	a	b	b	h	h	h	h	h	h	a	h	h	h	h
Fvb5_12259130	72.793	b	h	b	h	h	h	h	h	a	a	h	h	h	h	a	h	h	b	a	b	a	h	h	h	h	h	h	a	b	h	h	h	b	b	a	b	b	h	h	h	h	h	h	a	h	h	h	h
Fvb5_18515788	75.033	b	h	b	h	h	h	h	b	a	a	h	h	h	h	a	h	h	b	a	h	a	h	h	h	h	h	h	a	b	h	h	h	b	b	a	b	b	h	h	h	h	h	h	a	h	h	h	h
Fvb5_19533884	75.767	b	h	b	h	h	h	h	b	a	a	h	h	h	h	a	h	h	b	a	h	a	h	h	h	h	h	h	a	b	h	h	h	b	b	a	b	b	h	h	h	h	h	h	a	h	h	h	h
Fvb5_20144109	76.13	b	h	b	h	h	h	h	b	a	a	h	h	h	h	a	h	h	b	a	h	a	h	h	h	h	h	h	a	b	h	h	h	b	b	a	b	b	h	h	h	h	h	h	a	h	h	h	h
Fvb5_11854890	77.99	b	h	b	h	h	h	h	h	a	a	h	h	h	h	a	h	h	b	a	h	a	h	h	h	h	h	h	a	b	h	h	h	b	b	a	b	b	h	h	h	h	h	h	a	h	h	h	h
Fvb5_12177597	78.735	b	h	b	h	h	h	h	h	a	a	h	h	h	h	a	h	h	b	a	h	a	h	h	h	h	h	b	a	b	h	h	h	b	b	a	b	b	h	h	h	h	h	h	a	h	h	h	h
Fvb5_10922633	79.818	b	h	b	h	h	h	h	h	a	a	h	h	h	h	a	h	h	b	a	h	a	h	h	h	h	h	b	a	b	h	h	h	h	b	a	b	b	h	h	h	h	h	h	a	h	h	h	h
Fvb5_24291393	81.67	b	h	b	h	h	h	h	b	a	a	h	h	h	h	a	h	h	b	a	h	a	h	h	h	h	h	b	a	b	h	h	h	h	b	a	b	b	h	h	h	h	h	h	a	h	h	h	h
Fvb5_23859754	82.399	b	h	b	h	h	b	h	b	a	a	h	h	h	h	a	h	h	b	a	h	a	h	h	h	h	h	b	a	b	h	h	h	h	b	a	b	b	h	h	h	h	h	h	a	h	a	h	h
Fvb5_21220545	83.132	b	h	b	h	h	b	h	b	a	a	h	h	h	h	a	h	h	b	a	h	a	h	h	h	h	h	b	a	b	h	h	h	h	b	a	b	b	h	h	h	h	h	h	a	h	a	h	h
Fvb5_20437906	83.502	b	h	b	h	h	b	h	b	a	a	h	h	h	h	a	h	h	b	a	h	a	h	h	h	h	h	b	a	b	h	h	h	b	b	a	b	b	h	h	h	h	h	h	a	h	a	h	h
Fvb5_23671891	84.231	b	h	b	h	h	b	h	b	a	a	h	h	h	h	a	h	h	b	a	h	a	h	h	h	h	h	b	a	b	h	h	h	h	b	a	b	b	h	h	h	h	h	h	a	h	a	h	h
Fvb5_9277385	85.334	b	h	b	h	h	b	h	b	a	a	h	h	h	h	a	h	h	b	a	h	a	h	h	h	h	h	b	a	b	h	h	h	h	b	a	b	b	h	h	h	h	h	h	a	h	a	h	h
Fvb5_24401977	86.063	b	h	b	h	h	b	h	b	a	a	h	h	h	h	a	h	h	b	a	h	a	h	h	h	h	h	b	a	b	h	h	h	h	b	a	b	b	h	h	h	h	h	h	a	h	a	h	h
Fvb5_25856086	86.787	b	h	b	h	h	b	h	b	a	a	h	h	h	h	a	h	h	b	a	h	a	h	h	h	b	h	b	a	b	h	h	h	h	b	a	b	b	h	h	h	h	h	h	a	h	a	h	h
Fvb5_25927511	87.154	b	h	b	h	h	b	h	b	a	a	h	h	h	h	a	h	h	b	a	h	a	h	h	h	b	h	b	a	b	h	h	h	h	b	a	b	b	h	h	h	h	h	h	a	h	a	h	h
Fvb5_25818673	87.519	b	h	b	h	h	b	h	b	a	a	h	h	h	h	a	h	h	b	a	h	a	h	h	h	b	h	b	a	b	h	h	h	h	b	a	b	b	h	h	h	h	h	h	a	h	a	h	h
Fvb5_26285474	88.623	b	h	b	h	h	b	h	b	a	a	h	h	h	h	a	h	h	b	a	h	a	h	h	h	b	b	b	a	b	h	h	h	h	b	a	b	b	h	h	h	h	h	h	a	h	a	h	h
Fvb5_26469354	89.356	b	h	b	h	h	b	h	b	a	a	h	h	h	h	a	h	h	b	a	h	a	h	h	h	b	b	b	a	b	h	h	h	h	b	a	b	b	h	h	h	h	h	h	a	h	a	h	h
Fvb5_26588822	89.712	b	h	b	h	h	b	h	b	a	a	h	h	h	h	a	h	h	b	a	h	a	h	h	h	b	b	b	a	b	h	h	h	h	b	a	h	b	h	h	h	h	h	h	a	h	a	h	h
Fvb5_26957127	90.457	b	h	b	h	h	b	h	b	a	a	h	h	h	h	a	h	h	b	a	h	h	h	h	h	b	b	b	a	b	h	h	h	h	b	a	h	b	h	h	h	h	h	h	a	h	a	h	h
Fvb5_26957084	90.819	b	h	b	h	h	b	h	b	a	a	h	h	h	h	a	h	h	h	a	h	h	h	h	h	b	b	b	a	b	h	h	h	h	b	a	h	b	h	h	h	h	h	h	a	h	a	h	h
Fvb5_26897806	91.56	b	h	b	h	h	b	h	b	a	a	h	h	h	h	a	h	h	h	a	h	h	h	h	h	b	b	b	a	b	h	h	h	h	b	a	h	b	h	h	h	h	h	h	a	h	a	h	h
Fvb5_27940413	91.92	b	h	b	h	h	b	h	b	a	a	h	h	h	h	a	h	h	h	a	h	h	h	h	h	b	b	b	a	b	h	h	h	h	b	a	h	b	h	h	h	h	h	h	a	h	a	h	h
Fvb5_27026999	92.29	b	h	b	h	h	b	h	b	a	a	h	h	h	h	a	h	h	h	a	h	h	h	h	h	b	b	b	a	b	h	h	h	h	b	a	h	b	h	h	h	h	h	h	a	h	a	h	h
Fvb5_28949643	95.337	b	h	h	h	h	b	h	b	a	a	h	h	h	h	a	h	h	h	a	h	b	h	h	h	b	b	b	a	b	h	h	h	h	b	a	h	b	h	h	h	h	h	h	a	h	a	h	h
Fvb5_28945563	96.079	b	h	h	h	h	b	h	b	a	a	h	h	h	h	a	h	h	h	a	h	b	h	h	h	b	b	b	a	b	h	h	h	h	b	a	h	b	h	h	h	h	h	h	a	h	a	h	h
Fvb5_29112246	96.458	b	h	h	h	h	b	h	b	a	a	h	h	h	h	a	h	h	h	a	h	b	a	h	h	b	b	b	a	b	h	h	h	h	b	a	h	b	h	h	h	h	h	h	a	h	a	h	h
Fvb5_28777221	96.833	b	h	b	h	h	b	h	b	a	a	h	h	h	h	a	h	h	h	a	h	b	a	h	h	b	b	b	a	b	h	h	h	h	b	a	h	b	h	h	h	h	h	h	a	h	a	h	h
Fvb5_28704652	97.205	b	h	b	h	h	b	h	b	a	a	h	h	h	h	a	h	h	h	a	h	b	a	h	h	b	b	b	a	b	h	h	h	h	b	a	h	b	h	h	h	h	h	h	a	h	a	h	h
Fvb5_28841017	97.933	b	h	b	h	h	b	h	b	a	a	h	h	h	h	a	h	h	h	a	h	b	a	h	h	b	b	b	a	b	h	h	h	h	b	a	h	b	h	h	h	h	h	h	a	h	a	a	h
Fvb5_28596230	98.657	b	h	b	h	h	b	h	b	a	a	h	h	h	h	a	h	h	h	a	h	b	a	h	h	b	b	b	a	b	h	h	h	h	b	a	h	b	h	h	h	h	h	h	a	h	a	a	h
Fvb5_28596260	99.389	b	h	b	h	h	b	h	b	a	a	h	h	h	h	a	h	h	h	a	h	b	a	h	h	b	b	b	a	b	h	h	h	h	b	a	h	b	h	h	h	h	h	h	a	h	a	a	h
Fvb6_816621	0	b	h	a	h	h	h	h	h	h	h	h	h	a	h	h	a	h	h	h	h	h	a	h	a	h	h	h	h	a	h	h	h	h	a	h	a	h	h	h	h	h	h	h	h	h	h	h	h
Fvb6_35522155	0.741	b	h	a	h	h	h	h	h	h	h	h	h	a	h	h	a	h	h	h	h	h	a	h	a	h	h	h	h	a	h	h	h	h	a	h	a	h	h	h	h	h	h	h	h	h	h	h	h
Fvb6_39159508	4.954	b	h	a	h	h	h	b	a	h	a	h	h	a	h	h	a	h	h	h	h	h	a	h	a	h	h	h	h	a	h	h	h	h	a	h	a	h	h	h	h	h	h	h	h	h	a	h	h
Fvb6_39065527	6.045	b	h	a	h	h	h	b	a	h	a	h	h	a	h	h	a	h	h	h	h	h	a	h	a	h	h	h	h	a	h	h	h	h	a	h	a	h	h	h	h	h	h	h	h	h	a	h	h
Fvb6_39065498	6.41	b	h	a	h	h	h	b	a	h	a	h	h	a	h	h	a	h	h	h	h	h	a	h	a	h	h	h	h	a	h	h	h	h	a	h	a	h	h	h	h	h	h	h	h	h	a	h	h
Fvb6_38720014	17.345	b	h	a	b	h	h	b	a	h	a	h	h	a	h	h	a	h	b	b	b	h	a	b	a	h	b	h	b	a	h	h	h	b	a	h	a	h	h	h	b	h	b	b	h	h	a	h	h
Fvb6_38781989	20.329	b	h	a	b	h	h	b	a	h	a	b	h	a	h	h	a	h	b	b	b	h	a	b	a	h	b	h	b	a	h	h	h	b	a	h	a	h	h	h	b	h	b	b	h	h	a	h	h
Fvb6_38754181	21.435	b	h	a	b	h	h	b	a	h	a	b	h	a	h	h	a	h	b	b	b	h	a	b	a	h	b	h	b	a	h	h	h	b	a	h	a	h	h	h	b	h	b	b	h	h	a	h	h
Fvb6_38788545	21.797	b	h	a	b	h	h	b	a	h	a	b	h	a	h	h	a	h	b	b	b	h	a	b	a	h	b	h	b	a	h	h	h	b	a	h	a	h	h	h	b	h	b	b	h	h	a	h	h
Fvb6_39101669	23.627	b	h	a	b	h	h	b	a	h	a	b	h	a	h	h	a	h	b	b	b	h	a	b	a	h	b	h	b	a	h	h	h	b	a	h	a	h	h	h	b	h	b	b	h	h	a	h	h
Fvb6_39248306	23.997	b	h	a	b	h	h	b	a	h	a	b	a	a	h	h	a	h	b	b	b	h	a	b	a	h	b	h	b	a	h	h	h	b	a	h	a	h	h	h	b	h	b	b	h	h	a	h	h
Fvb6_39249691	24.359	b	h	a	b	h	h	b	a	h	a	b	a	a	h	h	a	h	b	b	b	h	a	b	a	h	b	h	b	a	h	h	h	b	a	h	a	h	h	h	b	h	b	b	h	h	a	h	h
Fvb6_39065491	25.091	b	h	a	b	h	h	b	a	h	a	b	h	a	h	h	a	h	b	b	b	h	a	b	a	h	b	h	b	a	h	h	h	b	a	h	a	h	h	h	b	h	b	b	h	h	a	h	h
Fvb6_39483445	27.719	b	h	a	b	h	h	b	a	h	a	b	a	a	h	h	a	h	b	b	b	h	a	b	a	h	b	h	b	a	h	h	h	b	a	h	a	h	h	h	b	h	b	b	h	h	a	h	h
Fvb6_39630257	29.569	b	h	a	b	h	h	b	a	h	a	b	a	a	h	h	a	h	b	b	b	h	a	b	a	h	b	h	b	a	h	b	h	h	a	h	a	h	h	h	b	h	b	b	h	h	a	h	h
Fvb6_39621210	29.939	b	h	a	b	h	h	b	a	h	a	b	a	a	h	h	a	h	b	b	b	h	a	b	a	h	b	h	b	a	h	b	h	h	a	h	a	h	h	h	b	h	b	b	h	h	a	h	h
Fvb6_39516061	31.431	b	h	a	b	h	h	b	a	h	a	b	a	a	h	h	a	h	b	b	b	h	a	b	a	h	b	h	b	a	h	h	h	b	a	h	a	h	h	h	b	h	b	b	h	h	a	h	h
Fvb6_39453939	32.561	b	h	a	b	h	h	b	a	h	a	b	a	a	h	h	a	h	b	b	b	h	a	b	a	h	b	h	b	a	h	h	h	b	a	h	a	h	h	h	b	h	b	b	h	h	a	h	h
Fvb6_39271798	33.671	b	h	a	b	h	h	b	a	h	a	b	a	a	h	h	a	h	b	b	b	h	a	b	a	h	b	h	b	a	h	h	h	b	a	h	a	h	h	h	b	h	b	b	h	h	a	h	h
Fvb6_39214109	34.774	b	h	a	b	h	h	b	a	h	a	b	h	a	h	h	a	h	b	b	b	h	a	b	a	h	b	h	b	a	h	h	h	b	a	h	a	h	h	h	b	h	b	b	h	h	a	h	h
Fvb6_39178560	35.141	b	h	a	b	h	h	b	a	h	a	b	h	a	h	h	a	h	b	b	b	h	a	b	a	h	b	h	b	a	h	h	h	b	a	h	a	h	h	h	b	h	b	b	h	h	a	h	h
Fvb6_39131718	35.501	b	h	a	b	h	h	b	a	h	a	b	h	a	h	h	a	h	b	b	b	h	a	b	a	h	b	h	b	a	h	h	h	b	a	h	a	h	h	h	b	h	b	b	h	h	a	h	h
Fvb6_38850605	36.971	b	h	a	b	h	h	b	a	h	a	b	h	a	h	h	a	h	b	b	b	h	a	b	a	h	b	h	b	a	h	h	h	b	a	h	a	h	h	h	b	h	b	b	h	h	a	h	h
Fvb6_38849822	37.343	b	h	a	b	h	h	b	a	h	a	b	h	a	h	h	a	h	b	b	b	h	a	b	a	h	b	h	b	a	h	h	h	b	a	h	a	h	h	h	b	h	b	b	h	h	a	h	h
Fvb6_38692904	38.081	b	h	a	b	h	h	b	a	h	a	b	h	a	h	h	a	h	b	b	b	h	a	b	a	h	b	h	b	a	h	h	h	b	a	h	a	h	h	h	b	h	b	b	h	h	a	h	h
Fvb6_38706933	39.188	b	h	a	b	h	h	b	a	h	a	b	h	a	h	h	a	h	b	b	b	h	a	b	a	h	b	h	b	a	h	h	h	b	a	h	a	h	h	h	b	h	b	b	h	h	a	h	h
Fvb6_38750699	39.555	b	h	a	b	h	h	b	a	h	a	b	h	a	h	h	a	h	b	b	b	h	a	b	a	h	b	h	b	a	h	h	h	b	a	h	a	h	h	h	b	h	b	b	h	h	a	h	h
Fvb6_38701074	39.918	b	h	a	b	h	h	b	a	h	a	b	h	a	h	h	a	h	b	b	b	h	a	b	a	h	b	h	b	a	h	h	h	b	a	h	a	h	h	h	b	h	b	b	h	h	a	h	h
Fvb6_38751546	40.285	b	h	a	b	h	h	b	a	h	a	b	h	a	h	h	a	h	b	b	b	h	a	b	a	h	b	h	b	a	h	h	h	b	a	h	a	h	h	h	b	h	b	b	h	h	a	h	h
Fvb6_38629788	41.743	b	h	a	h	h	h	b	a	h	a	b	h	a	h	h	a	h	b	b	b	h	a	b	a	h	b	h	b	a	h	h	h	b	a	h	a	h	h	h	b	h	b	b	h	h	a	h	h
Fvb6_38558389	42.466	b	h	a	h	h	h	b	a	h	a	b	h	a	h	h	a	h	b	b	b	h	a	b	a	h	b	h	b	a	h	h	h	b	a	h	a	h	h	h	b	h	b	b	h	h	a	h	h
Fvb6_38621249	43.56	b	h	a	h	h	h	b	a	h	a	b	h	a	h	h	a	h	b	b	b	h	a	b	a	a	b	h	b	a	h	h	h	b	a	h	a	h	h	h	b	h	b	b	h	h	a	h	h
Fvb6_38622048	43.917	b	h	a	h	h	h	b	a	h	a	b	h	a	h	h	a	h	b	b	b	h	a	b	a	a	b	h	b	a	h	h	h	b	a	h	a	h	h	h	b	h	b	b	h	h	a	h	h
Fvb6_38523431	45.732	b	h	a	h	h	h	b	a	h	a	b	h	a	h	h	a	h	b	b	b	h	a	b	a	a	b	h	b	a	h	h	h	b	a	h	a	h	h	h	h	b	b	b	h	h	a	h	h
Fvb6_38389717	46.821	b	h	a	h	h	h	b	a	h	a	b	h	a	h	h	a	h	b	b	b	h	a	b	a	a	b	h	b	a	h	h	h	b	a	h	a	h	h	h	h	b	b	b	h	h	a	h	h
Fvb6_38096244	47.926	b	h	a	h	h	h	b	a	h	h	b	h	a	h	h	a	h	b	b	b	h	a	b	a	a	b	h	b	a	h	h	h	b	a	h	a	h	h	h	h	b	b	b	h	h	a	h	h
Fvb6_38270465	48.296	b	h	a	h	h	h	b	a	h	h	b	h	a	h	h	a	h	b	b	b	h	a	b	a	a	b	h	b	a	h	h	h	b	a	h	a	h	h	h	h	b	b	b	h	h	a	h	h
Fvb6_38362242	48.658	b	h	a	h	h	h	b	a	h	h	b	h	a	h	h	a	h	b	b	b	h	a	b	a	a	b	h	b	a	h	h	h	b	a	h	a	h	h	h	h	b	b	b	h	h	a	h	h
Fvb6_38177566	49.385	b	h	a	h	h	h	b	a	h	h	b	h	a	h	h	a	h	b	b	b	h	a	b	a	a	b	h	b	a	h	h	h	b	a	h	a	h	h	h	h	b	b	b	h	h	a	h	h
Fvb6_38014295	51.983	b	h	a	h	h	h	b	a	h	h	b	h	a	h	h	h	h	b	b	b	h	a	b	a	a	b	h	b	a	h	h	h	b	a	h	a	b	h	h	h	b	b	b	h	h	a	h	h
Fvb6_37991652	52.714	b	h	a	h	h	h	b	a	h	h	b	b	a	h	h	h	h	b	b	b	h	a	b	a	a	b	h	b	a	h	h	h	b	a	h	a	b	h	h	h	b	b	b	h	h	a	h	h
Fvb6_37985495	53.073	b	h	a	h	h	h	b	a	h	h	b	b	a	h	h	h	h	b	b	b	h	a	b	a	a	b	h	b	a	h	h	h	b	a	h	a	b	h	h	h	b	b	b	h	h	a	h	h
Fvb6_37978351	53.433	b	h	a	h	h	h	b	a	h	h	b	b	a	b	h	h	h	b	b	b	h	a	b	a	a	b	h	b	a	h	h	h	b	a	h	a	b	h	h	h	b	b	b	h	h	a	h	h
Fvb6_37893646	54.167	b	h	a	h	h	h	b	a	h	h	b	b	a	b	h	h	h	b	b	b	h	a	b	a	a	b	h	b	a	h	h	h	b	a	h	a	b	h	h	h	b	b	b	h	h	a	h	h
Fvb6_37831091	55.288	b	h	a	h	h	h	b	a	h	h	b	b	a	b	h	h	h	b	b	b	h	a	b	a	a	b	h	b	a	b	h	h	b	a	h	a	b	h	h	h	b	b	b	h	h	a	h	h
Fvb6_37956080	56.03	b	h	a	h	h	h	b	a	h	h	b	b	a	b	h	h	h	b	b	b	h	a	b	a	a	b	h	b	a	b	h	h	b	a	h	a	b	h	h	h	b	b	b	h	h	a	h	h
Fvb6_37805407	58.277	b	h	a	h	h	h	b	a	h	h	b	b	a	b	h	h	h	b	b	b	h	a	b	a	a	b	h	b	a	b	h	h	b	a	h	a	b	h	h	h	b	b	b	h	h	a	h	h
Fvb6_37505749	60.171	h	h	h	h	h	h	b	h	h	h	b	b	a	b	h	h	h	b	b	b	a	a	b	a	a	b	h	b	a	b	h	h	b	a	h	a	b	h	h	h	b	b	b	h	h	a	h	h
Fvb6_37539616	60.537	h	h	h	h	h	h	b	h	h	h	b	b	a	b	h	h	h	b	b	b	a	a	b	a	a	b	h	b	a	b	h	h	b	a	h	a	b	h	h	h	b	b	b	h	h	a	h	h
Fvb6_37446550	60.902	h	h	h	h	h	h	b	h	h	h	b	b	a	b	h	h	h	b	b	b	a	a	b	a	a	b	h	b	a	b	h	h	b	a	h	a	b	h	h	h	b	b	b	h	h	a	h	h
Fvb6_37255548	61.269	h	h	h	h	h	h	b	h	h	h	b	b	a	b	h	h	h	b	b	b	a	a	b	a	a	b	h	b	a	b	h	h	b	a	h	a	b	h	h	h	b	b	b	h	h	a	h	h
Fvb6_37299575	61.636	h	h	h	h	h	h	b	h	h	h	b	b	a	b	h	h	h	b	b	b	a	a	b	a	a	b	h	b	a	b	h	h	b	a	h	a	b	h	h	h	b	b	b	h	h	a	h	h
Fvb6_37563762	62.37	h	h	h	h	h	h	b	h	h	h	b	b	a	b	h	h	h	b	b	b	a	a	b	a	h	b	h	b	a	b	h	h	b	a	h	a	b	h	h	h	b	b	b	h	h	a	h	h
Fvb6_37545423	62.742	h	h	h	h	h	h	b	h	h	h	b	b	a	b	h	h	h	b	b	b	a	a	b	h	h	b	h	b	a	b	h	h	b	a	h	a	b	h	h	h	b	b	b	h	h	a	h	h
Fvb6_37067361	67.966	h	h	h	h	h	h	b	b	h	h	b	b	a	b	h	h	h	b	b	b	a	a	b	h	a	b	h	b	a	b	h	h	b	a	h	a	b	h	h	a	b	b	b	h	h	a	h	h
Fvb6_36859893	68.362	h	h	h	h	h	h	b	b	h	h	b	b	a	b	h	h	h	b	b	b	a	a	b	h	a	b	h	b	a	b	h	h	b	a	h	a	b	h	h	a	b	b	b	h	h	a	h	h
Fvb6_36837919	68.729	h	h	h	h	h	h	b	b	h	h	b	b	a	b	h	h	h	b	b	b	a	a	b	h	a	b	h	b	a	b	h	h	b	a	h	a	b	h	h	a	b	b	b	h	h	a	h	h
Fvb6_36501908	69.103	a	h	h	h	h	h	b	b	h	h	b	b	a	b	h	h	h	b	b	b	a	a	b	h	a	b	h	b	a	b	h	h	b	a	h	a	b	h	h	a	b	b	b	h	h	a	h	h
Fvb6_36675288	69.492	a	h	h	h	h	h	b	b	h	h	b	b	a	b	h	h	h	b	b	b	a	a	b	h	a	b	h	b	a	b	h	h	b	h	h	a	b	h	h	a	b	b	b	h	h	a	h	h
Fvb6_36144470	69.87	a	h	h	h	h	h	b	b	h	h	b	b	a	b	h	h	h	b	b	b	a	a	b	h	a	b	h	b	a	b	h	h	b	h	h	a	b	h	h	a	b	b	b	h	h	h	h	h
Fvb6_36222492	70.627	a	h	h	h	h	h	b	b	h	h	b	b	a	b	h	h	h	b	b	b	a	a	b	h	a	b	h	b	a	b	h	h	b	h	h	a	b	h	h	a	b	b	b	h	h	h	h	h
Fvb6_36257517	71.003	a	h	h	h	h	h	b	b	h	h	b	b	a	b	h	h	h	b	b	b	a	a	b	h	a	b	h	b	a	b	h	h	b	a	h	a	b	h	h	a	b	b	b	h	h	h	h	h
Fvb6_36159764	71.373	a	h	h	h	h	h	b	b	h	h	b	b	a	b	h	h	h	b	b	b	a	a	b	h	a	b	h	b	a	b	h	h	b	a	h	a	b	h	h	a	b	b	b	h	h	h	h	h
Fvb6_36164654	72.146	a	h	h	h	h	h	b	b	h	h	b	b	a	b	h	h	h	b	b	b	a	a	b	h	a	b	h	b	a	b	h	h	b	h	h	a	b	h	h	a	b	b	b	h	h	h	h	h
Fvb6_36135767	72.533	a	h	h	h	h	h	b	b	h	h	b	b	a	b	h	h	h	b	b	b	a	a	b	h	a	b	h	b	a	b	h	h	b	h	h	a	b	h	h	a	b	b	b	h	h	h	b	h
Fvb6_36202406	73.297	a	h	h	h	h	h	b	b	h	h	b	b	a	b	h	h	h	b	b	b	a	a	b	h	a	b	h	b	a	b	h	h	b	h	h	a	b	h	h	a	b	b	b	h	h	h	h	h
Fvb6_36021854	74.457	a	h	h	h	h	h	b	b	h	h	b	b	a	b	h	h	h	b	b	b	a	a	b	h	a	b	h	b	a	b	h	h	b	h	h	a	b	h	h	a	b	b	b	h	h	h	h	h
Fvb6_36014399	75.213	a	h	h	h	h	h	b	b	h	h	b	b	a	b	h	h	h	b	b	b	a	a	b	h	a	b	h	b	a	b	h	h	b	h	h	a	b	h	h	a	b	b	h	h	h	h	h	h
Fvb6_35938167	76.373	a	h	h	h	h	h	b	b	h	h	b	b	a	b	h	h	h	b	b	b	a	a	b	h	a	b	h	b	a	b	h	h	b	h	h	h	b	h	h	a	b	b	h	h	h	h	h	h
Fvb6_36323379	79.664	a	h	h	h	h	h	b	b	h	h	b	b	a	b	h	h	h	b	b	b	a	a	b	h	a	b	h	b	a	b	h	h	b	h	h	h	b	h	h	a	b	b	b	h	h	h	b	h
Fvb6_36346951	81.24	a	h	h	h	h	h	b	b	h	h	b	b	a	b	h	h	h	b	b	b	a	a	b	h	a	b	a	b	a	b	h	h	b	h	h	h	b	h	h	a	b	b	b	h	h	h	b	h
Fvb6_34471088	84.039	a	h	h	h	h	h	b	b	h	h	b	b	a	b	h	h	h	b	b	b	a	a	b	h	a	b	a	b	a	b	h	h	b	h	h	h	b	h	h	a	b	b	h	h	h	h	b	h
Fvb6_34017742	84.411	a	h	h	h	h	h	b	b	h	h	b	b	a	b	h	h	h	b	b	b	a	a	b	h	a	b	a	b	a	b	h	h	b	h	h	h	b	h	h	a	b	b	h	h	h	h	b	h
Fvb6_35243144	84.777	a	h	h	h	h	h	b	b	h	h	b	b	a	b	h	h	h	b	b	b	a	a	b	h	a	b	a	b	a	b	h	h	b	h	h	h	b	h	h	a	b	b	h	h	h	h	b	h
Fvb6_34764296	85.141	a	h	h	h	h	h	b	b	h	h	b	b	a	b	h	h	h	b	b	b	a	a	b	h	a	b	a	b	a	b	h	h	b	h	h	h	b	h	h	a	b	b	h	h	h	h	b	h
Fvb6_35539746	85.887	a	h	h	h	h	h	b	b	h	h	b	b	a	b	h	h	h	b	b	b	a	a	b	h	a	b	h	b	a	b	h	h	b	h	h	h	b	h	h	a	b	b	h	h	h	h	b	h
Fvb6_35405998	86.263	a	h	h	h	h	h	b	b	h	h	b	b	a	b	h	h	h	b	b	b	a	a	b	h	a	b	h	b	a	b	h	h	b	h	h	h	b	h	h	a	b	b	h	h	h	h	b	h
Fvb6_35077973	87.022	a	h	h	h	h	h	b	b	h	h	b	b	a	b	h	h	h	b	b	b	a	a	b	h	a	b	a	b	a	b	h	h	b	h	h	h	b	h	h	a	b	b	h	h	h	h	b	h
Fvb6_35288849	87.382	a	h	h	h	h	h	b	b	h	h	b	b	a	b	h	h	h	b	b	b	a	a	b	h	a	b	a	b	a	b	h	h	b	h	h	h	b	h	h	a	b	b	h	h	h	h	b	h
Fvb6_34514611	88.926	a	h	h	h	h	h	b	b	h	h	b	b	h	b	h	h	h	h	b	b	a	a	b	h	a	b	a	b	a	b	h	h	b	h	h	h	b	h	h	a	b	b	h	h	h	h	b	h
Fvb6_33134556	89.652	a	h	h	h	h	h	b	b	h	h	b	b	h	b	h	h	h	h	b	b	a	a	b	h	a	b	a	b	a	b	h	h	b	h	h	h	b	h	h	a	b	b	h	h	h	h	b	h
Fvb6_33134557	90.372	a	h	h	h	h	h	b	b	h	h	b	b	h	b	h	h	h	h	b	b	a	a	b	h	a	b	a	b	a	b	h	h	b	h	h	h	b	h	h	a	b	b	h	h	h	h	h	h
Fvb6_34374177	90.735	a	h	h	h	h	h	b	b	h	h	b	b	h	b	h	h	h	h	b	b	a	a	b	h	a	b	a	b	a	b	h	h	b	h	h	h	b	h	h	a	b	b	h	h	h	h	h	h
Fvb6_34024508	91.456	a	h	h	h	h	h	b	b	h	h	b	b	h	b	h	h	h	h	b	b	a	a	b	h	a	b	a	b	a	b	h	h	b	h	h	h	b	h	h	a	b	b	h	h	h	h	h	h
Fvb6_34093091	92.56	a	h	h	h	h	h	b	b	h	h	b	b	h	b	h	h	h	h	b	b	a	a	b	h	a	b	a	b	a	b	h	h	b	h	h	h	b	h	h	a	b	b	h	h	h	h	h	h
Fvb6_32903196	93.281	a	h	h	h	h	h	b	b	h	h	b	b	h	b	h	h	h	h	b	b	a	a	b	h	a	b	a	b	a	b	h	h	b	h	h	h	b	h	h	a	b	b	h	h	h	h	h	h
Fvb6_33238862	93.64	a	h	h	h	h	h	b	b	h	h	b	b	h	b	h	h	h	h	b	b	a	a	b	h	a	b	a	b	a	b	h	h	b	h	h	h	b	h	h	a	b	b	h	h	h	h	h	h
Fvb6_34510375	94.357	a	h	h	h	h	h	b	b	h	h	b	b	h	b	h	h	h	h	b	b	a	a	b	h	a	b	a	b	a	b	h	h	b	h	h	h	b	h	h	a	b	b	h	h	h	h	h	h
Fvb6_34471161	95.44	a	h	h	h	h	h	b	b	h	h	b	b	h	b	h	h	h	h	b	b	a	a	b	h	a	b	a	b	a	b	h	h	b	h	h	h	b	h	h	a	b	b	h	h	h	h	h	h
Fvb6_34794866	95.796	a	h	h	h	h	h	b	b	h	h	b	b	h	b	h	h	h	h	b	b	a	a	b	h	a	b	a	b	a	b	h	h	b	h	h	h	b	h	h	a	b	b	h	h	h	h	h	h
Fvb6_35485431	96.518	a	h	h	h	h	h	b	b	h	h	b	b	h	b	h	h	h	h	b	b	a	a	b	h	a	b	a	b	a	b	h	h	b	h	h	h	b	h	h	h	b	b	h	h	h	h	h	h
Fvb6_35571219	96.878	a	h	h	h	h	h	b	b	h	h	b	b	h	b	h	h	h	h	b	b	a	a	b	h	a	b	a	b	a	b	h	h	b	h	h	h	b	h	h	h	b	b	h	h	h	h	h	h
Fvb6_34514657	97.236	a	h	h	h	h	h	b	b	h	h	b	b	h	b	h	h	h	h	b	b	a	a	b	h	a	b	a	b	a	b	h	h	b	h	h	h	b	h	h	h	b	b	h	h	h	h	h	h
Fvb6_35068600	99.059	a	h	h	h	h	h	b	b	h	h	b	b	h	b	h	h	h	b	b	b	a	a	b	h	a	b	a	b	a	b	h	h	b	h	h	h	b	h	h	a	b	b	h	h	h	h	h	h
Fvb6_35875823	100.148	a	h	h	h	h	h	b	b	h	h	b	b	h	b	h	h	h	b	b	b	a	a	b	h	a	b	h	b	a	b	h	h	b	h	h	h	b	h	h	a	b	b	h	h	h	h	h	h
Fvb6_36125201	115.771	h	h	h	h	h	h	b	h	h	h	b	b	h	b	h	h	h	b	b	b	a	h	b	h	h	b	h	b	h	b	h	h	b	h	h	h	b	h	h	a	b	b	h	h	h	h	h	h
Fvb6_29021740	123.194	h	b	h	h	h	h	b	h	h	h	b	b	h	b	b	b	h	b	b	b	a	h	b	b	h	b	h	b	h	b	h	h	h	h	h	h	b	h	b	a	b	b	h	h	h	h	b	h
Fvb6_373391	127.914	h	b	h	h	h	h	b	h	h	h	h	b	h	b	b	b	h	h	b	b	b	h	b	b	h	b	b	b	h	b	h	h	h	h	h	h	b	h	b	a	b	b	h	h	h	h	b	b
Fvb6_373355	129.386	h	b	h	h	h	h	b	h	h	h	h	b	h	b	b	b	h	h	h	b	b	h	b	b	b	b	b	b	h	b	h	h	h	h	h	h	b	h	b	a	b	b	h	h	h	h	b	b
Fvb6_375073	129.744	h	b	h	h	h	h	b	h	h	h	h	b	h	b	b	b	h	h	h	b	b	h	b	b	b	b	b	b	h	b	h	h	h	h	h	h	b	h	b	a	b	b	h	h	h	h	b	b
Fvb6_378986	130.466	h	b	h	h	h	h	b	h	h	h	h	b	h	b	b	b	h	h	h	b	b	h	b	b	h	b	b	b	h	b	h	h	h	h	h	h	b	h	b	a	b	b	h	h	h	h	b	b
Fvb6_663313	140.744	b	b	h	h	h	h	h	h	h	h	h	h	h	b	b	b	h	a	h	b	b	h	b	b	h	b	b	b	a	h	h	h	h	h	h	h	b	h	b	h	b	h	h	b	h	h	b	b
Fvb6_459678	142.985	b	b	h	h	h	h	h	h	h	h	h	h	h	b	b	b	h	a	h	b	b	h	b	b	h	b	b	b	a	h	h	h	h	h	h	h	b	h	b	b	b	h	h	b	h	a	h	b
Fvb6_95792	144.823	b	b	h	h	h	h	h	h	h	h	h	h	h	b	b	b	h	a	h	b	b	h	b	b	h	b	b	b	a	h	b	a	h	h	h	h	b	h	b	b	b	h	h	b	h	a	h	b
Fvb6_95845	145.181	b	b	h	h	h	h	h	h	h	h	h	h	h	b	b	b	h	a	h	b	b	h	b	b	h	b	b	b	a	h	b	a	h	h	h	h	b	h	b	h	b	h	h	b	h	a	h	b
Fvb6_358218	147.397	b	b	h	h	h	h	h	h	h	h	h	h	h	b	b	b	h	a	h	b	b	h	b	b	h	b	b	b	a	b	b	a	h	h	h	h	b	h	b	h	b	h	h	b	h	a	h	b
Fvb6_540644	148.855	b	b	h	h	h	h	h	h	h	h	h	h	h	b	b	b	h	a	h	b	b	h	b	b	h	b	b	b	a	b	h	h	h	h	h	h	b	h	b	h	b	h	h	b	h	a	b	b
Fvb6_594620	149.219	b	b	h	h	h	h	h	h	h	h	h	h	h	b	b	b	h	a	h	b	b	h	b	b	h	b	b	b	a	b	h	h	h	h	h	h	b	h	b	h	b	h	h	b	h	a	b	b
Fvb6_663900	149.58	b	b	h	h	h	h	h	h	h	h	h	h	h	b	b	b	h	a	h	b	b	h	b	b	h	b	b	b	a	b	h	h	h	h	h	h	b	h	b	h	b	h	h	b	h	h	b	b
Fvb6_725302	150.309	b	b	h	h	h	h	h	h	h	h	h	h	h	b	b	b	h	a	h	b	b	h	b	b	h	b	b	b	a	b	h	h	h	h	h	h	b	h	b	h	b	h	h	b	h	h	b	b
Fvb6_741093	150.676	b	b	h	h	h	h	b	h	h	h	h	h	h	b	b	b	h	a	h	b	b	h	b	b	h	b	b	b	a	b	h	h	h	h	h	h	b	h	b	h	b	h	h	b	h	h	b	b
Fvb6_839738	152.595	b	b	h	h	h	h	h	h	h	h	h	h	h	b	b	b	h	a	h	b	b	h	b	b	h	b	b	b	a	b	h	h	h	h	h	h	b	h	b	h	b	h	h	b	h	h	b	b
Fvb6_839829	152.956	b	b	h	h	h	h	h	h	h	h	h	h	h	b	b	b	h	a	h	b	b	h	b	b	h	b	b	b	a	b	h	h	h	h	h	h	b	h	b	h	b	h	h	b	h	h	b	b
Fvb6_973444	154.434	b	b	h	h	h	h	b	h	h	h	h	h	h	b	b	b	h	a	h	b	b	h	b	b	h	b	a	b	a	b	h	h	h	h	h	h	b	h	b	h	b	h	h	b	h	h	b	b
Fvb6_926412	160.539	b	b	h	h	h	h	b	h	h	h	h	h	h	b	b	b	h	a	h	b	b	h	b	b	h	b	a	b	a	b	h	a	h	h	h	a	b	a	b	h	b	h	h	b	h	h	b	b
Fvb6_926406	161.27	b	b	h	h	h	h	b	h	h	h	h	h	h	b	b	b	h	a	h	b	b	h	b	b	h	b	a	b	a	b	h	a	h	h	h	a	b	a	b	h	b	h	h	b	h	h	b	b
Fvb6_927070	167.852	b	b	h	h	h	h	b	h	h	h	h	h	h	b	b	b	h	a	h	b	b	h	b	b	h	b	a	b	a	b	h	h	h	h	h	a	b	h	b	h	b	h	h	b	h	h	b	b
Fvb6_1166948	170.995	h	b	h	h	h	h	b	h	h	h	h	h	h	b	b	b	h	a	h	b	b	h	b	b	h	b	a	b	a	b	h	h	h	h	h	h	b	h	b	h	b	h	h	h	h	h	b	b
Fvb6_1465965	172.121	h	b	h	h	h	h	b	h	h	h	h	h	h	b	b	b	h	a	h	b	b	h	b	b	h	b	a	b	a	b	h	h	h	h	h	h	b	h	b	h	b	h	h	h	h	h	b	b
Fvb6_1444084	172.486	h	b	h	h	h	h	b	h	h	h	h	h	h	b	b	b	h	a	h	b	b	h	b	b	h	b	a	b	a	b	h	h	h	h	h	h	b	h	b	h	b	h	h	h	h	h	b	b
Fvb6_1505401	172.865	a	b	h	h	h	h	b	h	h	h	h	h	h	b	b	b	h	a	h	b	b	h	b	b	h	b	a	b	a	b	h	h	h	h	h	h	b	h	b	h	b	h	h	h	h	h	b	b
Fvb6_1831787	174.08	a	b	h	h	h	h	b	h	h	h	h	h	h	b	b	b	h	a	h	b	b	h	b	b	h	b	a	b	a	b	h	h	h	h	h	h	b	h	b	h	b	h	h	h	h	h	b	b
Fvb6_1604152	174.456	a	h	h	h	h	h	b	h	h	h	h	h	h	b	b	b	h	a	h	b	b	h	b	b	h	b	a	b	a	b	h	h	h	h	h	h	b	h	b	h	b	h	h	h	h	h	b	b
Fvb6_1845026	176.089	a	h	h	h	h	h	b	h	h	h	h	b	h	b	b	b	h	a	h	b	b	h	b	b	h	b	a	b	a	b	h	h	h	h	h	h	b	h	b	h	b	h	h	h	h	h	b	b
Fvb6_2234953	179.341	a	h	h	h	h	h	b	h	h	h	h	b	h	b	b	b	h	a	h	b	b	h	b	b	h	b	a	b	a	b	h	h	h	h	h	h	b	h	b	h	b	h	h	h	h	h	b	b
Fvb6_2429467	180.09	a	h	h	h	h	h	b	h	h	h	h	b	h	b	b	b	h	a	h	b	b	h	b	b	h	b	a	b	a	b	h	h	h	h	h	h	b	h	b	h	b	h	h	h	h	h	b	b
Fvb6_2577318	180.845	a	h	h	h	h	h	b	h	h	h	h	b	h	b	b	b	h	a	h	b	b	h	b	b	h	b	a	b	a	b	h	h	h	h	h	h	b	h	b	a	b	h	h	h	h	h	b	b
Fvb6_2709805	181.207	a	h	h	h	h	h	b	h	h	h	h	b	h	b	b	b	h	a	h	b	b	h	b	b	h	b	a	b	a	b	h	h	h	b	h	h	b	h	b	a	b	h	h	h	h	h	b	b
Fvb6_2997594	181.57	a	h	h	h	h	h	b	h	h	h	h	b	h	b	b	b	h	a	h	b	b	h	b	b	h	b	a	b	a	b	h	h	h	b	h	h	b	h	b	a	b	h	h	h	h	h	b	b
Fvb6_3207685	182.677	a	h	h	h	h	h	b	h	h	h	h	b	h	b	b	b	h	a	h	b	b	h	b	b	h	b	a	b	a	b	h	h	h	h	h	h	b	h	b	a	b	h	h	h	h	h	b	b
Fvb6_3168047	183.393	a	h	h	h	h	h	b	h	h	h	h	b	h	b	b	b	h	a	h	b	b	h	b	b	h	b	a	b	a	b	h	h	h	b	h	h	b	h	b	a	b	h	h	h	h	h	b	b
Fvb6_3002512	183.753	a	h	h	h	h	h	b	h	h	h	h	b	h	b	b	b	h	a	h	b	b	h	b	b	h	b	a	b	a	b	h	h	h	b	h	h	b	h	b	a	b	h	h	h	h	h	b	b
Fvb6_2865926	184.836	a	h	h	h	h	h	b	h	h	h	h	b	h	b	b	b	h	a	h	b	b	h	b	h	h	b	a	b	a	b	h	h	h	b	h	h	b	h	b	a	b	h	h	h	h	h	b	b
Fvb6_3500605	185.907	a	h	h	h	h	h	b	h	h	h	h	b	h	b	b	b	h	a	h	b	b	h	b	h	h	b	a	b	a	b	h	h	h	b	h	h	b	h	b	a	b	h	h	h	h	h	b	b
Fvb6_3017452	187.698	a	h	h	h	h	h	b	h	h	h	h	b	h	b	b	b	h	h	h	b	b	h	b	b	h	b	a	b	h	b	h	h	h	b	h	h	b	h	b	a	b	b	h	h	h	h	b	b
Fvb6_4394136	189.497	a	h	h	h	h	h	b	h	h	h	h	b	h	b	b	b	h	h	h	b	b	h	b	h	h	b	a	b	h	b	h	h	h	b	h	h	b	h	b	a	b	b	h	h	h	h	b	b
Fvb6_4662673	190.568	a	h	h	h	h	h	b	h	h	h	h	b	h	b	b	b	h	h	h	b	h	h	b	h	h	b	a	b	h	b	h	h	h	b	h	h	b	h	b	a	b	b	h	h	h	h	b	b
Fvb6_4949812	191.635	a	h	h	h	h	h	b	h	h	h	h	b	h	b	b	b	h	a	h	b	h	h	b	h	a	b	a	b	a	b	h	h	h	b	h	h	b	h	b	a	b	b	h	h	h	h	b	b
Fvb6_4367421	191.986	a	h	h	h	h	h	b	h	h	h	h	b	h	b	b	b	h	a	h	b	h	h	b	h	a	b	a	b	a	b	h	h	h	b	h	h	b	h	b	a	b	b	h	h	h	h	b	b
Fvb6_4367465	192.692	a	h	h	h	h	h	b	h	h	h	h	b	h	b	b	b	h	a	h	b	h	h	b	h	a	b	a	b	a	b	h	h	h	b	h	h	b	h	b	a	b	b	h	h	h	h	b	b
Fvb6_4435775	193.045	a	h	h	h	h	h	b	h	h	h	h	b	h	b	b	b	h	a	h	b	h	a	b	h	a	b	a	b	a	b	h	h	h	b	h	h	b	h	b	a	b	b	h	h	h	h	b	b
Fvb6_5508102	194.105	a	h	h	h	h	h	b	h	h	h	h	b	h	b	b	b	h	a	h	b	h	a	b	h	a	b	a	h	a	b	h	h	h	b	h	h	b	h	b	a	b	b	h	h	h	h	b	b
Fvb6_5496079	194.456	a	h	h	h	h	h	b	h	h	h	h	b	h	b	b	b	h	a	h	b	h	a	b	h	a	b	a	h	a	b	h	h	h	h	h	h	b	h	b	a	b	b	h	h	h	h	b	b
Fvb6_6079607	194.806	a	h	h	h	h	h	b	h	h	h	h	b	h	b	b	b	h	a	h	b	h	a	b	h	a	b	a	h	a	b	h	h	h	h	h	h	b	h	b	a	b	b	h	h	h	h	b	b
Fvb6_5739705	195.157	a	h	h	h	h	h	b	h	h	h	h	b	h	b	b	b	h	a	h	b	h	a	b	h	a	b	a	h	a	b	h	h	h	h	h	h	b	h	b	a	b	b	h	h	h	h	b	b
Fvb6_5734400	195.508	a	h	h	h	h	h	b	h	h	h	h	b	h	b	b	b	h	a	h	b	h	a	b	h	a	b	a	h	a	b	h	h	h	b	h	h	b	h	b	a	b	b	h	h	h	h	b	b
Fvb6_6235388	195.859	a	h	h	h	h	h	b	h	h	h	h	b	h	b	b	b	h	a	h	b	h	a	b	h	a	b	a	h	a	b	h	h	h	b	h	h	b	h	b	a	b	b	h	h	h	h	b	b
Fvb6_13044853	196.563	a	h	h	h	h	h	b	h	h	h	h	b	h	b	b	b	h	a	h	b	h	a	b	h	a	b	a	h	a	b	h	h	h	h	h	h	b	h	b	a	b	b	h	h	h	h	b	b
Fvb6_8907770	196.914	a	h	h	h	h	h	b	h	h	h	h	b	h	b	b	b	h	a	h	b	h	a	b	h	a	b	a	h	a	b	h	h	h	h	h	h	b	b	b	a	b	b	h	h	h	h	b	b
Fvb6_10704474	197.618	a	h	h	h	h	h	b	h	h	h	h	b	h	b	b	b	h	a	h	b	h	a	b	h	a	b	a	h	a	b	h	h	h	h	h	h	b	h	b	a	b	b	h	h	h	h	b	b
Fvb6_6270540	197.969	a	h	h	h	h	h	b	h	h	h	h	b	h	b	b	b	h	a	h	b	h	a	b	h	a	b	a	b	a	b	h	h	h	h	h	h	b	h	b	a	b	b	h	h	h	h	b	b
Fvb6_5230446	198.32	a	h	h	h	h	h	b	h	h	h	h	b	h	b	b	b	h	a	h	b	h	a	b	h	a	b	a	b	a	b	h	h	h	h	h	h	b	h	b	a	b	b	h	h	h	h	b	b
Fvb6_5331161	198.671	a	h	h	h	h	h	b	h	h	h	h	b	h	b	b	b	h	a	h	b	h	a	b	h	a	b	a	b	a	b	h	h	h	h	h	h	b	h	b	a	b	b	h	h	h	h	b	b
Fvb6_9085616	199.022	a	h	h	h	h	h	b	h	h	h	h	b	h	b	b	b	h	a	h	b	h	a	b	h	a	b	a	h	a	b	h	h	h	h	h	h	b	h	b	a	b	b	h	h	h	h	b	b
Fvb6_12291818	199.373	a	h	h	h	h	h	b	h	h	h	h	b	h	b	b	b	h	a	h	b	h	a	b	h	a	b	a	h	a	b	h	h	h	h	h	h	b	h	b	a	b	b	h	h	h	h	b	b
Fvb6_6341660	199.724	a	h	h	h	h	h	b	h	h	h	h	b	h	b	b	b	h	a	h	b	h	a	b	h	a	b	a	h	a	b	h	h	h	h	h	h	b	h	b	a	b	b	h	h	h	h	b	b
Fvb6_5874009	200.075	a	h	h	h	h	h	b	h	h	h	h	b	h	b	b	b	h	a	h	b	h	a	b	h	a	b	a	h	a	b	h	h	h	h	h	h	b	h	b	a	b	b	h	h	h	h	b	b
Fvb6_5202755	200.425	a	h	h	h	h	h	b	h	h	h	h	b	h	b	b	b	h	a	h	b	h	a	b	h	a	b	a	b	a	b	h	h	h	h	h	h	b	h	b	a	b	b	h	h	h	h	b	b
Fvb6_5205006	200.776	a	h	h	h	h	h	b	h	h	h	h	b	h	b	b	b	h	a	h	b	h	a	b	h	a	b	a	b	a	b	h	h	h	h	h	h	b	h	b	a	b	b	h	h	h	h	b	b
Fvb6_11943250	201.129	a	h	h	h	h	h	b	h	h	h	h	b	h	b	b	b	h	a	h	b	h	a	b	h	a	b	a	b	a	b	h	h	h	h	h	h	b	h	b	a	b	b	h	h	h	h	b	b
Fvb6_12039137	204.087	a	h	h	h	h	h	b	b	h	h	h	b	h	b	b	b	h	a	b	b	b	a	b	h	a	b	a	b	a	b	h	h	h	h	h	h	b	h	b	a	b	b	h	h	h	h	b	b
Fvb6_15823308	205.16	a	h	h	h	h	h	b	b	h	h	h	b	h	b	b	b	h	a	b	b	b	a	b	h	a	b	a	b	a	b	h	h	b	h	h	h	b	h	b	a	b	b	h	h	h	h	b	b
Fvb6_32393479	212.193	a	h	h	h	h	h	b	b	h	h	b	b	h	b	b	b	h	a	b	b	a	a	b	h	a	b	a	b	a	b	h	h	b	h	h	h	b	h	b	a	b	b	h	h	h	h	b	b
Fvb6_32384979	214.738	a	h	h	h	h	h	b	b	h	h	b	b	h	b	b	b	h	a	b	b	a	a	b	h	a	b	a	b	a	b	h	h	b	h	h	h	b	h	h	a	b	b	h	h	h	h	b	h
Fvb6_32078023	215.81	a	h	h	h	h	h	b	b	h	h	b	b	h	b	b	b	h	a	b	b	a	a	b	h	a	b	a	b	a	b	h	h	b	h	h	h	b	h	h	a	b	b	h	h	h	h	b	h
Fvb6_32863889	217.621	a	h	h	h	h	h	b	b	h	h	b	b	h	b	b	h	h	h	b	b	a	a	b	h	a	b	a	b	a	b	h	h	b	h	h	h	b	h	h	a	b	b	h	h	h	h	b	h
Fvb6_32850717	217.972	a	h	h	h	h	h	b	b	h	h	b	b	h	b	b	h	h	h	b	b	a	a	b	h	a	b	a	b	a	b	h	h	b	h	h	h	b	h	h	a	b	b	h	h	h	h	b	h
Fvb6_34185649	218.692	a	h	h	h	h	h	b	b	h	h	b	b	h	b	h	h	h	h	b	b	a	a	b	h	a	b	a	b	a	b	h	h	b	h	h	h	b	h	h	a	b	b	h	h	h	h	b	h
Fvb6_34142907	219.044	a	h	h	h	h	h	b	b	h	h	b	b	h	b	h	h	h	h	b	b	a	a	b	h	a	b	a	b	a	b	h	h	b	h	h	h	b	h	h	a	b	b	h	h	h	h	b	h
Fvb6_32372286	220.896	a	h	h	h	h	h	b	h	h	h	b	b	h	b	b	b	h	h	b	b	a	a	b	h	a	b	a	b	a	b	h	h	b	h	h	h	b	h	h	a	b	b	h	h	h	h	b	h
Fvb6_31391314	221.991	a	h	h	h	h	h	b	h	h	h	b	b	h	b	b	b	h	h	b	b	a	a	b	h	a	b	a	b	a	b	h	h	b	h	h	h	b	h	h	a	b	b	h	h	h	h	b	h
Fvb6_30990176	223.072	a	h	h	h	h	h	b	h	h	h	h	b	h	b	b	b	h	h	b	b	a	a	b	h	a	b	a	b	a	b	h	h	h	h	h	h	b	h	h	a	b	b	h	h	h	h	b	h
Fvb6_31010704	223.43	a	h	h	h	h	h	b	h	h	h	h	b	h	b	b	b	h	h	b	b	a	a	b	h	a	b	a	b	a	b	h	h	h	h	h	h	b	h	b	a	b	b	h	h	h	h	b	h
Fvb6_30847749	223.781	a	h	h	h	h	h	b	h	h	h	h	b	h	b	b	b	h	h	b	b	a	a	b	h	a	b	a	b	a	b	h	h	h	h	h	h	b	h	b	a	b	b	h	h	h	h	b	h
Fvb6_30990233	224.135	a	h	h	h	h	h	b	h	h	h	h	b	h	b	b	b	h	h	b	b	a	a	b	h	a	b	a	b	a	b	h	h	h	h	h	h	b	h	h	a	b	b	h	h	h	h	b	h
Fvb6_31239436	224.493	a	h	h	h	h	h	b	h	h	h	h	b	h	b	b	b	h	h	b	b	a	a	b	h	a	b	a	b	a	b	h	h	h	h	h	h	b	h	h	a	b	b	h	h	h	h	b	h
Fvb6_31512407	225.205	a	h	h	h	h	h	b	h	h	h	b	b	h	b	b	b	h	h	b	b	a	a	b	h	a	b	a	b	a	b	h	h	h	h	h	h	b	h	h	a	b	b	h	h	h	h	b	h
Fvb6_31551028	225.557	a	h	h	h	h	h	b	h	h	h	b	b	h	b	b	b	h	h	b	b	a	a	b	h	a	b	a	b	a	b	h	h	h	h	h	h	b	h	h	a	b	b	h	h	h	h	b	h
Fvb6_31602711	225.913	a	h	h	h	h	h	b	h	h	h	b	b	h	b	b	b	h	h	b	b	a	a	b	h	a	b	a	b	a	b	h	h	h	h	h	h	b	h	h	a	b	b	h	h	h	h	b	h
Fvb6_31387762	226.271	a	h	h	h	h	h	b	h	h	h	b	b	h	b	b	b	h	h	b	b	a	a	b	h	a	b	a	b	a	b	h	h	h	h	h	h	b	h	h	a	b	b	h	h	h	h	b	h
Fvb6_33999188	227.389	a	h	h	h	h	h	b	h	h	h	h	b	h	b	b	b	h	h	b	b	a	a	b	h	a	b	a	b	a	b	h	h	h	h	h	h	b	h	b	a	b	b	h	h	h	h	b	h
Fvb6_30291067	228.114	a	h	h	h	h	h	b	h	h	h	h	b	h	b	b	b	h	h	b	b	a	a	b	h	a	b	a	b	a	b	h	h	h	h	h	h	b	h	b	a	b	b	h	h	h	h	b	h
Fvb6_29916009	228.483	a	h	h	h	h	h	b	h	h	h	h	b	h	b	b	b	h	h	b	b	a	a	b	h	a	b	a	b	a	b	h	h	h	h	h	h	b	h	b	a	b	b	h	h	h	h	b	h
Fvb6_30247553	228.844	a	h	h	h	h	h	b	h	h	h	h	b	h	b	b	b	h	h	b	b	a	a	b	h	a	b	a	b	a	b	h	h	h	h	h	h	b	h	b	a	b	b	h	h	h	h	b	h
Fvb6_29685747	229.587	a	h	h	h	h	h	b	h	h	h	h	b	h	b	b	b	h	h	b	b	a	a	b	h	a	b	a	b	a	b	h	h	h	h	h	h	b	h	b	a	b	b	h	h	h	h	b	h
Fvb6_29721143	229.945	a	h	h	h	h	h	b	h	h	h	h	b	h	b	b	b	h	h	b	b	a	a	b	h	a	b	a	b	a	b	h	h	h	h	h	h	b	h	b	a	b	b	h	h	h	h	b	h
Fvb6_29349348	230.303	a	h	h	h	h	h	b	h	h	h	h	b	h	b	b	b	h	h	b	b	a	a	b	h	a	b	a	b	a	b	h	h	h	h	h	h	b	h	b	a	b	b	h	h	h	h	b	h
Fvb6_29432875	231.021	a	h	h	h	h	h	b	h	h	h	h	b	h	b	b	b	h	h	b	b	a	a	b	h	a	b	a	b	a	b	h	h	h	h	h	h	b	h	b	a	b	b	h	h	h	h	b	h
Fvb6_28227356	231.743	a	h	h	h	h	h	b	h	h	h	h	b	h	b	b	b	h	h	b	b	a	a	b	h	a	b	a	b	a	b	h	h	h	h	h	h	b	h	b	a	b	b	h	h	h	h	b	h
Fvb6_28167301	232.101	a	h	h	h	h	h	b	h	h	h	h	b	h	b	b	b	h	h	b	b	a	a	b	h	a	b	a	b	a	b	h	h	h	h	h	h	b	h	b	a	b	b	h	h	h	h	b	h
Fvb6_28286202	232.456	a	h	h	h	h	h	b	h	h	h	h	b	h	b	b	b	h	h	b	b	a	a	b	h	a	b	a	b	a	b	h	h	h	h	h	h	b	h	b	a	b	b	h	h	h	h	b	h
Fvb6_25257108	233.164	a	h	h	h	h	h	b	h	h	h	h	b	h	b	b	b	h	h	b	b	a	a	b	h	a	b	a	b	a	b	h	h	h	h	h	h	b	h	b	a	b	b	h	h	h	h	b	h
Fvb6_26570921	233.518	a	h	h	h	h	h	b	h	h	h	h	b	h	b	b	b	h	h	b	b	a	a	b	h	a	b	a	b	a	b	h	h	h	h	h	h	b	h	b	a	b	b	h	h	h	h	b	h
Fvb6_25674613	233.869	a	h	h	h	h	h	b	h	h	h	h	b	h	b	b	b	h	h	b	b	a	a	b	h	a	b	a	b	a	b	h	h	h	h	h	h	b	h	b	a	b	b	h	h	h	h	b	h
Fvb6_26691750	234.22	a	h	h	h	h	h	b	h	h	h	h	b	h	b	b	b	h	h	b	b	a	a	b	h	a	b	a	b	a	b	h	h	h	h	h	h	b	h	b	a	b	b	h	h	h	h	b	h
Fvb6_24703667	234.571	a	h	h	h	h	h	b	h	h	h	h	b	h	b	b	b	h	h	b	b	a	a	b	h	a	b	a	b	a	b	h	h	h	h	h	h	b	h	b	a	b	b	h	h	h	h	b	h
Fvb6_25450755	234.921	a	h	h	h	h	h	b	h	h	h	h	b	h	b	b	b	h	h	b	b	a	a	b	h	a	b	a	b	a	b	h	h	h	h	h	h	b	h	b	a	b	b	h	h	h	h	b	h
Fvb6_25253367	235.272	a	h	h	h	h	h	b	h	h	h	h	b	h	b	b	b	h	h	b	b	a	a	b	h	a	b	a	b	a	b	h	h	h	h	h	h	b	h	b	a	b	b	h	h	h	h	b	h
Fvb6_25061968	235.63	a	h	h	h	h	h	b	h	h	h	h	b	h	b	b	b	h	h	b	b	a	a	b	h	a	b	a	b	a	b	h	h	h	h	h	h	b	h	b	a	b	b	h	h	h	h	b	h
Fvb6_24947969	235.981	a	h	h	h	h	h	b	h	h	h	h	b	h	b	b	b	h	h	b	b	a	a	b	h	a	b	a	b	a	b	h	h	h	h	h	h	b	h	b	a	b	b	h	h	h	h	b	h
Fvb6_24211422	236.332	a	h	h	h	h	h	b	h	h	h	h	b	h	b	b	b	h	h	h	b	a	a	b	h	a	b	a	b	a	b	h	h	h	h	h	h	b	h	b	a	b	b	h	h	h	h	b	h
Fvb6_24333165	236.683	a	h	h	h	h	h	b	h	h	h	h	b	h	b	b	b	h	h	h	b	a	a	b	h	a	b	a	b	a	b	h	h	h	h	h	h	b	h	b	a	b	b	h	h	h	h	b	b
Fvb6_23377018	237.743	a	h	h	h	h	h	b	h	h	h	h	b	h	b	b	b	h	a	h	b	a	a	b	h	a	b	a	b	a	b	h	h	h	h	h	h	b	b	b	a	b	b	h	h	h	h	b	h
Fvb6_23364229	238.094	a	h	h	h	h	h	b	h	h	h	h	b	h	b	b	b	h	a	h	b	a	a	b	h	a	b	a	b	a	b	h	h	h	h	h	h	b	b	b	a	b	b	h	h	h	h	b	h
Fvb6_24022711	238.445	a	h	h	h	h	h	b	h	h	h	h	b	h	b	b	b	h	a	h	b	a	a	b	h	a	b	a	b	a	b	h	h	h	h	h	h	b	b	b	a	b	b	h	h	h	h	b	h
Fvb6_23151509	238.796	a	h	h	h	h	h	b	h	h	h	h	b	h	b	b	b	h	a	h	b	a	a	b	h	a	b	a	b	a	b	h	h	h	h	h	h	b	b	b	a	b	b	h	h	h	h	b	h
Fvb6_22612854	239.5	a	h	h	h	h	h	b	h	h	h	h	b	h	b	b	b	h	a	h	b	a	a	b	h	a	b	a	b	a	b	h	h	h	h	h	h	b	b	b	a	b	b	h	h	h	h	b	h
Fvb6_21797770	239.853	a	h	h	h	h	h	b	h	h	h	h	b	h	b	b	b	h	a	h	b	a	a	b	h	a	b	a	b	a	b	h	h	h	h	h	h	b	b	b	a	b	b	h	h	h	h	b	b
Fvb6_22769831	240.205	a	h	h	h	h	h	b	h	h	h	h	b	h	b	b	b	h	h	h	b	a	a	b	h	a	b	a	b	a	b	h	h	h	h	h	h	b	b	b	a	b	b	h	h	h	h	b	b
Fvb6_22906356	240.913	a	h	h	h	h	h	b	h	h	h	h	b	h	b	b	b	h	a	h	b	a	a	b	h	a	b	a	b	a	b	h	h	h	h	h	h	b	b	b	a	b	b	h	h	h	h	b	b
Fvb6_20086647	241.975	a	h	h	h	h	h	b	h	h	h	h	b	h	b	b	b	h	a	h	b	a	a	b	h	a	b	a	b	a	b	h	h	h	h	h	h	b	b	b	a	b	b	h	h	h	h	b	b
Fvb6_20315683	242.679	a	h	h	h	h	h	b	h	h	h	h	b	h	b	b	b	h	a	h	b	a	a	b	h	a	b	a	b	a	b	h	h	h	h	h	h	b	h	b	a	b	b	h	h	h	h	b	b
Fvb6_14828990	243.383	a	h	h	h	h	h	b	h	h	h	h	b	h	b	b	b	h	a	h	b	a	a	b	h	a	b	a	b	a	b	h	h	h	h	h	h	b	h	b	a	b	b	h	h	h	h	b	b
Fvb6_14829010	243.736	a	h	h	h	h	h	b	h	h	h	h	b	h	b	b	b	h	a	h	b	a	a	b	h	a	b	a	b	a	b	h	h	h	h	h	h	b	b	b	a	b	b	h	h	h	h	b	b
Fvb6_15775839	244.442	a	h	h	h	h	h	b	h	h	h	h	b	h	b	b	b	h	a	h	b	a	a	b	h	a	b	a	b	a	b	h	h	h	h	h	h	b	b	b	a	b	b	h	h	h	h	b	b
Fvb6_13353390	244.795	a	h	h	h	h	h	b	h	h	h	h	b	h	b	b	b	h	a	h	b	a	a	b	h	a	b	a	b	a	b	h	h	h	h	h	h	b	b	b	a	b	b	h	h	h	h	b	b
Fvb6_13897935	245.146	a	h	h	h	h	h	b	h	h	h	h	b	h	b	b	b	h	a	h	b	a	a	b	h	a	b	a	b	a	b	h	h	h	h	h	h	b	b	b	a	b	b	h	h	h	h	b	b
Fvb6_17557258	245.496	a	h	h	h	h	h	b	h	a	h	h	b	h	b	b	b	h	a	h	b	a	a	b	h	a	b	a	b	a	b	h	h	h	h	h	h	b	b	b	a	b	b	h	h	h	h	b	b
Fvb6_20560796	245.847	a	h	h	h	h	h	b	h	a	h	h	b	h	b	b	b	h	a	h	b	a	a	b	h	a	b	a	b	a	b	h	h	h	h	h	h	b	b	b	a	b	b	h	h	h	h	b	b
Fvb6_13487959	246.198	a	h	h	h	h	h	b	h	h	h	h	b	h	b	b	b	h	a	h	b	a	a	b	h	a	b	a	b	a	b	h	h	h	h	h	h	b	b	b	a	b	b	h	h	h	h	b	b
Fvb6_17282138	246.902	a	h	h	h	h	h	b	h	h	h	h	b	h	b	b	b	h	a	h	b	a	a	b	h	a	b	a	h	a	b	h	h	h	h	h	h	b	h	b	a	b	b	h	h	h	h	b	b
Fvb6_9472395	247.253	a	h	h	h	h	h	b	h	h	h	h	b	h	b	b	b	h	a	h	b	a	a	b	h	a	b	a	h	a	b	h	h	h	h	h	h	b	h	b	a	b	b	h	h	h	h	b	b
Fvb6_16074119	247.604	a	h	h	h	h	h	b	h	h	h	h	b	h	b	b	b	h	a	h	b	a	a	b	h	a	b	a	h	a	b	h	h	h	h	h	h	b	h	b	a	b	b	h	h	h	h	b	b
Fvb6_9945858	247.957	a	h	h	h	h	h	b	h	h	h	h	b	h	b	b	b	h	a	h	b	h	a	b	h	a	b	a	h	a	b	h	h	h	h	h	h	b	h	b	a	b	b	h	h	h	h	b	b
Fvb6_9330452	248.311	a	h	h	h	h	h	b	h	h	h	h	b	h	b	b	b	h	a	h	b	h	a	b	h	a	b	a	h	a	b	h	h	h	h	h	h	b	h	b	a	b	b	h	h	h	h	b	b
Fvb6_8941391	248.669	a	h	h	h	h	h	b	h	h	h	h	b	h	b	b	b	h	a	h	b	h	a	b	h	a	b	a	h	a	b	h	h	h	h	h	h	b	h	b	a	b	b	h	h	h	h	b	b
Fvb6_6301029	249.386	a	h	h	h	h	h	b	h	h	h	h	b	h	b	b	b	h	a	h	b	h	a	b	h	a	b	a	h	a	b	h	h	h	h	h	h	b	h	b	a	b	b	h	h	h	h	b	b
Fvb6_11515150	250.104	a	h	h	h	h	h	b	h	h	h	h	b	h	b	b	b	h	a	h	b	h	a	b	h	a	b	a	h	a	b	h	h	h	h	h	h	b	b	b	a	b	b	h	h	h	h	b	b
Fvb6_8262673	250.467	a	h	h	h	h	h	b	h	h	h	h	b	h	b	b	b	h	a	h	b	h	a	b	h	a	b	a	h	a	b	h	h	h	h	h	h	b	b	b	a	b	b	h	h	h	h	b	b
Fvb7_23972803	0	b	h	a	h	b	h	h	h	h	h	h	h	a	h	b	a	h	h	a	h	h	b	a	a	h	b	b	a	b	h	h	a	a	h	b	b	b	b	b	h	b	b	a	a	b	a	b	b
Fvb7_24078901	1.464	b	h	a	h	b	h	a	h	h	h	h	h	a	h	h	a	h	h	h	h	h	b	a	a	h	b	b	a	b	h	h	a	a	h	b	b	b	b	b	h	b	b	a	a	b	a	b	b
Fvb7_24113229	2.938	b	h	a	h	b	h	a	h	h	h	h	h	a	b	h	a	h	h	h	h	h	b	a	a	h	b	b	a	b	h	h	a	a	h	b	b	b	b	b	h	h	b	a	a	b	h	h	b
Fvb7_24079495	3.305	b	h	a	h	b	h	a	h	h	h	h	h	a	b	h	a	h	h	h	h	h	b	a	a	h	b	b	a	b	h	h	a	a	h	b	b	b	b	h	h	h	b	a	a	b	h	h	b
Fvb7_23957120	4.397	b	h	a	h	b	h	a	h	h	h	h	h	a	b	h	a	h	h	h	h	h	b	a	a	h	b	b	a	b	h	h	a	a	h	b	b	b	b	h	h	h	b	a	a	b	h	h	b
Fvb7_23843782	5.119	b	h	a	h	b	h	a	b	h	h	h	h	a	b	h	a	h	h	h	h	h	b	a	a	h	b	b	a	b	h	h	a	a	h	b	b	b	b	h	h	h	b	a	a	b	h	h	b
Fvb7_23758321	5.473	b	h	a	h	b	h	a	b	h	h	h	h	a	b	h	a	h	h	h	h	h	b	a	a	h	b	b	a	b	h	h	a	a	h	b	b	b	b	h	h	h	b	a	a	b	h	h	b
Fvb7_23784001	6.195	b	h	a	h	b	h	a	b	h	h	h	h	a	b	h	a	h	h	h	h	h	b	a	a	h	b	b	a	b	h	h	a	a	h	b	b	b	b	h	h	h	b	a	a	b	h	h	h
Fvb7_23591118	7.298	b	h	a	h	b	h	a	b	h	h	h	h	a	b	h	a	h	h	h	h	h	b	a	a	h	b	b	a	b	h	h	a	a	h	b	b	b	b	h	h	h	b	a	a	b	h	h	h
Fvb7_23523200	9.502	b	h	a	h	a	h	h	b	h	h	h	h	a	b	h	a	h	h	h	h	h	b	a	a	h	b	b	a	b	h	h	a	a	h	b	b	b	b	h	h	h	b	a	a	b	h	h	h
Fvb7_23389985	10.947	b	h	a	h	a	h	h	b	h	h	h	h	a	b	h	a	h	h	h	h	h	b	a	a	h	b	b	a	b	h	h	a	h	h	b	b	b	b	h	h	h	b	a	a	b	h	h	h
Fvb7_23292471	11.305	b	h	a	h	a	h	h	b	h	h	h	h	a	b	h	a	h	h	h	h	h	b	a	a	h	b	b	a	b	h	h	a	h	h	b	b	b	b	h	h	h	b	a	a	b	h	h	h
Fvb7_23085808	12.412	b	h	a	h	a	h	h	b	h	h	h	h	a	b	h	a	h	h	h	h	h	b	a	a	h	b	b	a	b	h	h	a	h	h	h	b	b	b	h	h	h	b	a	a	b	h	h	h
Fvb7_23068754	13.5	b	h	a	h	a	h	h	b	h	h	h	h	a	b	h	a	h	h	h	h	h	b	a	a	h	b	b	a	b	h	h	a	h	h	h	b	b	b	h	h	h	h	a	a	b	h	h	h
Fvb7_23020971	13.865	b	h	a	h	a	h	h	b	h	h	h	h	a	b	h	a	h	h	h	h	h	b	a	a	h	b	b	a	b	h	h	a	h	h	h	b	b	b	h	h	h	h	a	a	b	h	h	h
Fvb7_22933890	14.6	b	h	a	h	a	h	h	b	h	h	h	h	a	b	a	a	h	h	h	h	h	b	a	a	h	b	b	a	b	h	h	a	h	h	h	b	b	b	h	h	h	h	a	a	b	h	h	h
Fvb7_22940745	14.963	b	h	a	h	a	h	h	b	h	h	h	h	a	b	a	a	h	h	h	h	h	b	a	a	h	b	b	a	b	h	h	a	h	h	h	b	b	b	h	h	h	h	a	a	b	h	h	h
Fvb7_22870726	16.844	b	h	a	h	a	h	h	b	h	h	h	h	a	b	a	a	h	h	h	h	h	b	a	a	h	b	b	a	b	h	h	a	h	h	h	b	b	b	h	h	h	h	a	a	b	h	h	a
Fvb7_22787457	18.343	b	h	a	h	a	h	h	b	h	h	h	h	a	b	a	a	h	h	h	h	h	b	a	a	h	b	b	a	b	h	h	a	h	h	h	b	b	b	h	h	h	h	a	a	b	h	h	h
Fvb7_22500926	18.717	b	h	a	h	a	h	h	b	h	h	h	h	a	b	a	a	h	h	h	h	h	b	a	a	h	b	b	a	b	h	h	a	h	h	h	b	b	b	h	h	h	h	a	a	b	h	h	h
Fvb7_22489167	19.086	b	h	a	h	a	h	h	b	h	h	h	h	a	b	a	a	h	h	h	h	h	b	a	a	h	b	b	a	b	h	h	a	h	h	h	b	b	b	h	h	h	h	a	a	b	h	h	h
Fvb7_21684200	22.88	b	b	a	h	a	h	h	h	h	h	h	h	a	b	a	a	h	h	h	h	h	b	a	a	h	b	b	a	b	h	h	a	h	h	h	b	b	b	h	h	h	h	a	a	b	h	h	h
Fvb7_21570899	23.983	b	b	a	h	a	h	h	h	h	h	h	h	a	b	a	a	h	h	h	h	h	b	a	a	h	h	b	a	b	h	h	a	h	h	h	b	b	b	h	h	h	h	a	a	b	h	h	h
Fvb7_21406908	24.714	b	b	a	h	a	h	h	h	h	h	h	h	a	b	a	a	h	h	h	h	h	b	a	h	h	h	b	a	b	h	h	a	h	h	h	b	b	b	h	h	h	h	a	a	b	h	h	h
Fvb7_21434815	25.088	b	b	a	h	a	h	h	h	h	h	h	h	a	b	a	a	h	h	h	h	h	b	a	h	h	h	b	a	b	h	h	a	h	h	h	b	b	b	h	h	h	h	a	a	b	h	h	h
Fvb7_21314493	25.836	b	b	a	h	a	h	h	h	h	h	h	h	a	b	a	a	h	h	h	h	h	b	a	h	h	h	b	a	b	h	h	a	h	h	h	b	b	b	h	h	a	h	a	a	b	h	h	h
Fvb7_21263074	26.587	b	b	a	h	a	h	h	h	h	h	h	h	a	b	a	a	h	h	h	h	h	b	a	h	h	h	b	a	b	h	h	a	h	h	h	b	b	b	h	h	a	h	h	a	b	h	h	h
Fvb7_21087825	27.326	b	b	a	h	a	h	h	h	h	h	h	a	a	b	a	a	h	h	h	h	b	b	a	h	h	h	b	a	b	h	h	a	h	h	h	b	b	b	h	h	a	h	h	a	b	h	h	h
Fvb7_21147311	28.064	b	b	a	h	a	h	h	h	h	h	h	a	a	b	a	a	h	h	h	h	b	b	a	h	h	h	b	a	b	h	h	a	h	h	h	b	b	b	h	h	a	h	h	a	b	h	h	h
Fvb7_21147166	28.809	b	b	a	h	a	h	h	h	h	h	h	a	a	b	a	a	h	h	h	h	b	b	a	h	h	h	b	a	b	h	h	a	h	h	h	b	b	b	h	h	a	h	h	a	b	h	h	h
Fvb7_21141297	29.19	b	b	a	h	a	h	h	h	h	h	h	a	a	b	a	a	h	h	h	h	b	b	a	h	h	h	b	a	b	h	h	a	h	h	h	b	b	b	h	h	a	h	h	a	b	h	h	h
Fvb7_21147682	29.546	b	b	a	h	a	h	h	h	h	h	h	a	a	b	a	a	h	h	h	h	b	b	a	h	h	h	b	a	b	h	h	a	h	h	h	b	b	b	h	h	a	h	h	a	b	h	h	h
Fvb7_21057777	30.281	b	b	a	h	a	h	h	h	h	h	h	a	a	b	a	a	a	h	h	h	b	b	a	h	h	h	b	a	b	h	h	a	h	h	h	b	b	b	h	h	a	h	h	a	b	h	h	h
Fvb7_21057988	31.024	b	b	a	h	a	h	h	h	h	b	h	a	a	b	a	a	a	h	h	h	b	b	a	h	h	h	b	a	b	h	h	a	h	h	h	b	b	b	h	h	a	h	h	a	b	h	h	h
Fvb7_20396135	31.769	b	b	a	h	a	h	h	h	h	b	h	a	a	b	a	a	a	a	h	h	b	b	a	h	h	h	b	a	b	h	h	a	h	h	h	b	b	b	h	h	a	h	h	a	b	h	h	h
Fvb7_20915438	32.501	b	b	a	h	a	h	h	h	h	h	h	a	a	b	a	a	a	h	h	h	b	b	a	h	h	h	b	a	b	h	h	a	h	h	h	b	b	b	h	h	a	h	h	a	b	h	h	h
Fvb7_20298069	32.868	b	b	a	h	a	h	h	h	h	b	h	a	a	b	a	a	a	h	h	h	b	b	a	h	h	h	b	a	b	h	h	a	h	h	h	b	b	b	h	h	a	h	h	a	b	h	h	h
Fvb7_20348215	33.221	b	b	a	h	a	h	h	h	h	b	h	a	a	b	a	a	a	h	h	h	b	b	a	h	h	h	b	a	b	h	h	a	h	h	h	b	b	b	h	h	a	h	h	a	b	h	h	h
Fvb7_20782412	36.553	b	b	a	h	a	h	h	h	h	b	a	a	a	b	a	a	a	h	h	h	h	b	a	h	h	h	b	h	b	b	h	h	h	h	h	b	b	h	b	h	a	h	h	a	b	h	h	h
Fvb7_20057166	39.873	b	b	a	h	a	h	h	h	h	b	h	a	a	b	a	a	a	h	h	h	b	b	a	h	h	h	b	a	b	h	h	a	h	h	h	b	b	h	b	h	a	h	h	a	b	h	h	h
Fvb7_19852528	40.229	b	b	a	h	a	h	h	h	h	b	h	a	a	b	h	a	a	h	h	h	b	b	a	h	h	h	b	a	b	h	h	a	h	h	h	b	b	h	b	h	a	h	h	a	b	h	h	h
Fvb7_19635017	41.308	b	b	a	h	a	h	h	h	h	b	h	a	a	b	h	a	a	h	h	h	b	b	a	h	h	h	b	a	b	h	h	a	h	h	h	b	b	h	b	h	a	h	h	a	b	h	h	h
Fvb7_19852559	42.02	b	b	a	h	a	h	h	h	h	b	h	a	a	b	h	a	a	h	h	h	b	b	a	h	h	h	b	a	b	h	h	a	h	h	h	b	b	h	b	h	a	h	h	a	b	h	h	h
Fvb7_20319291	43.462	b	b	a	h	a	h	h	h	h	b	h	a	a	b	a	a	a	h	h	h	b	b	a	h	h	h	b	a	b	h	h	a	h	h	h	b	b	b	h	h	a	h	h	a	b	h	h	h
Fvb7_20810652	43.828	b	b	a	h	a	h	h	h	h	b	h	a	a	b	a	a	a	h	h	h	b	b	a	h	h	h	b	a	b	h	h	a	h	h	h	b	b	b	h	h	a	h	h	a	b	h	h	h
Fvb7_19788521	44.181	b	b	a	h	a	h	h	h	h	b	h	a	a	b	a	a	a	h	h	h	b	b	a	h	h	h	b	a	b	h	h	a	h	h	h	b	b	b	h	h	a	h	h	a	b	h	h	h
Fvb7_19613230	45.641	b	b	a	h	a	h	h	h	h	b	h	a	a	b	h	a	a	a	h	h	b	b	a	h	h	h	b	a	b	h	h	a	h	h	h	b	b	b	h	h	a	h	h	a	b	h	h	h
Fvb7_19422812	46.726	b	b	a	h	a	h	h	h	h	b	h	a	a	b	h	a	a	a	h	h	b	b	a	h	h	h	b	a	b	h	h	a	h	h	h	b	b	h	b	h	a	h	h	a	b	h	h	h
Fvb7_19576813	47.089	b	b	a	h	a	h	h	h	h	b	h	a	a	b	h	a	a	h	h	h	b	b	a	h	h	h	b	a	b	h	h	a	h	h	h	b	b	h	b	h	a	h	h	a	b	h	h	h
Fvb7_19266981	47.445	b	b	a	h	a	h	h	h	h	b	h	a	a	b	h	a	a	h	h	h	b	b	a	h	h	h	b	a	b	h	h	a	h	h	h	b	b	h	b	h	a	h	h	a	b	h	h	h
Fvb7_19150217	47.805	b	b	a	h	a	h	h	h	h	b	h	a	a	b	h	a	a	h	h	h	b	b	a	h	h	h	b	a	b	h	h	a	h	h	h	b	b	h	b	h	a	h	h	a	b	h	h	h
Fvb7_18716288	50.366	b	b	a	h	a	h	h	h	h	b	h	a	a	h	h	a	a	h	a	h	b	b	a	h	h	h	b	a	b	h	h	a	h	h	h	b	b	h	b	h	a	h	b	a	b	h	h	h
Fvb7_18896999	50.722	b	b	a	h	a	h	h	h	h	b	h	a	a	h	h	a	a	h	a	h	b	b	a	h	h	h	b	a	b	h	h	a	h	h	h	b	b	h	b	h	a	h	b	a	b	h	h	h
Fvb7_18592905	51.441	b	b	a	h	a	h	h	h	h	b	h	a	a	h	h	a	a	h	a	h	b	b	a	h	h	h	b	a	b	h	h	a	h	h	h	b	b	h	b	h	a	h	b	a	b	h	h	h
Fvb7_18370792	52.173	b	b	a	h	a	h	h	h	h	b	h	a	a	h	h	a	a	h	a	h	b	b	a	h	h	h	b	a	b	h	h	a	h	h	h	b	b	h	b	h	a	h	b	a	b	h	h	h
Fvb7_18353601	52.899	b	h	a	h	a	h	h	h	h	b	h	a	a	h	h	a	a	h	a	h	b	b	a	h	h	h	b	a	b	h	h	a	h	h	h	b	b	h	b	h	a	h	b	a	b	h	h	h
Fvb7_18115467	53.617	b	h	a	h	a	h	h	h	h	b	h	a	a	h	h	a	a	h	a	h	b	b	a	h	h	a	b	a	b	h	h	a	h	h	h	b	b	h	b	h	a	h	b	a	b	h	h	h
Fvb7_18111156	54.35	b	b	a	h	a	h	h	h	h	b	h	a	a	h	h	a	a	h	a	h	b	b	a	h	h	a	b	a	b	h	h	a	h	h	h	b	b	h	b	h	a	h	b	a	b	h	h	h
Fvb7_18569985	55.072	b	b	a	h	a	h	h	h	h	b	h	a	a	h	h	a	a	h	a	h	b	b	a	h	h	h	b	a	b	h	h	a	h	h	h	b	b	h	b	h	a	h	b	a	b	h	h	h
Fvb7_18346494	55.428	b	b	a	h	a	h	h	h	h	b	h	a	a	h	h	a	a	h	a	h	b	b	a	h	h	h	b	a	b	h	h	a	h	h	h	b	b	h	b	h	a	h	b	a	b	h	h	h
Fvb7_18396630	56.159	b	b	a	h	a	h	h	h	h	b	h	a	a	h	h	a	a	h	a	h	b	h	a	h	h	a	b	a	b	h	h	a	h	h	h	b	b	h	b	h	a	h	b	a	b	h	h	h
Fvb7_18069849	56.884	b	b	a	h	a	h	h	h	h	b	h	a	a	h	h	a	a	h	a	h	b	h	a	h	h	a	b	a	b	h	h	a	h	h	h	b	b	h	b	h	a	h	b	a	b	h	h	h
Fvb7_17920113	57.993	b	h	a	h	a	h	h	h	h	b	h	a	a	h	h	a	a	h	a	h	b	h	a	h	h	a	b	a	b	h	h	a	h	h	h	b	b	h	b	h	a	h	b	a	b	h	h	h
Fvb7_17869838	58.729	b	h	a	h	a	h	h	h	h	b	h	a	a	h	h	a	a	h	a	h	b	h	a	h	h	a	b	a	b	h	h	a	h	h	h	b	b	h	b	h	a	h	b	a	b	b	h	h
Fvb7_17680273	59.089	b	h	a	h	a	h	h	h	h	b	h	a	a	h	h	a	a	h	a	h	h	h	a	h	h	a	b	a	b	h	h	a	h	h	h	b	b	h	b	h	a	h	b	a	b	b	h	h
Fvb7_17536725	59.811	b	h	a	h	a	h	h	h	h	b	h	a	a	h	h	a	a	h	a	h	h	h	a	h	h	a	b	a	b	h	h	a	h	h	h	b	b	h	b	h	a	h	b	a	b	h	h	h
Fvb7_17820732	60.17	b	h	a	h	a	h	h	h	h	b	h	a	a	h	h	a	a	h	a	h	h	h	a	h	h	a	b	a	b	h	h	a	h	h	h	b	b	h	b	h	a	h	b	a	b	h	h	h
Fvb7_17732226	60.896	b	h	a	h	a	h	h	h	h	b	h	a	a	h	h	a	a	h	a	h	b	h	a	h	h	a	b	a	b	h	h	a	h	h	h	b	b	h	b	h	a	h	b	a	b	h	h	h
Fvb7_17678375	61.609	b	h	a	h	a	h	h	h	h	b	h	a	a	h	h	a	a	h	a	h	h	h	h	h	h	a	b	a	b	h	h	a	h	h	h	b	b	h	b	h	a	h	b	a	b	h	h	h
Fvb7_17585360	61.965	b	h	a	h	a	h	h	h	h	b	h	a	a	h	h	a	a	h	a	h	h	h	h	h	h	a	b	a	b	h	h	a	h	h	h	b	b	h	b	h	a	h	b	a	b	h	h	h
Fvb7_17526524	66.405	b	h	a	h	a	h	h	h	h	b	b	a	a	h	h	a	a	h	a	h	h	h	h	h	h	a	b	a	b	b	h	a	b	h	h	b	b	b	b	h	a	h	b	a	b	b	b	b
Fvb7_17526599	68.608	b	h	a	h	a	h	h	h	h	b	b	a	a	h	h	a	a	h	a	h	h	h	h	h	h	a	b	a	b	b	h	a	b	h	h	b	b	h	b	h	a	h	b	a	b	h	h	h
Fvb7_17473748	71.933	b	h	a	h	a	h	h	h	h	b	h	a	a	h	b	a	a	h	a	h	h	h	h	h	h	a	b	a	b	h	h	a	h	h	h	b	b	h	b	h	a	h	b	a	b	h	h	h
Fvb7_16164763	72.291	b	h	a	h	a	h	h	h	h	b	h	a	a	h	b	a	a	h	a	h	h	h	h	h	h	a	b	a	b	h	h	a	h	h	h	b	b	h	b	h	a	h	b	a	b	h	h	h
Fvb7_17408836	72.658	b	h	a	h	a	h	h	h	h	b	h	a	a	h	b	a	a	h	a	h	h	h	h	h	h	a	b	a	b	h	h	a	h	h	h	b	b	h	b	h	a	h	b	a	b	h	h	h
Fvb7_17449814	73.39	b	h	a	h	a	h	h	h	h	b	h	a	a	h	b	a	a	h	a	h	h	h	h	h	h	a	b	a	b	h	h	h	h	h	h	b	b	h	b	h	a	h	b	a	b	h	h	h
Fvb7_16825347	73.754	b	h	a	h	a	h	h	h	h	b	h	a	a	h	b	a	a	h	a	h	h	h	h	h	h	a	b	a	b	h	h	h	h	h	h	b	b	h	b	h	a	h	b	a	b	h	h	h
Fvb7_16480508	74.488	b	h	a	h	a	h	h	h	h	b	a	a	a	h	b	a	a	h	a	h	h	h	h	h	h	a	b	a	b	h	h	h	h	h	h	b	b	h	b	h	a	h	b	a	b	h	h	h
Fvb7_16449614	74.848	b	h	a	h	a	h	h	h	h	b	a	h	a	h	b	a	a	h	a	h	h	h	h	h	h	a	b	a	b	h	h	h	h	h	h	b	b	h	b	h	a	h	b	a	b	h	h	h
Fvb7_16494885	75.205	b	h	a	h	a	h	h	h	h	b	a	h	a	h	b	a	a	h	a	h	h	h	h	h	h	a	b	a	b	h	h	h	h	h	h	b	b	h	b	h	a	h	b	a	b	h	h	h
Fvb7_16442467	75.927	b	h	a	h	a	h	h	h	h	b	a	h	a	h	b	a	a	h	a	h	h	h	h	h	h	a	b	a	b	h	h	h	h	h	h	b	b	h	b	h	a	h	b	a	b	h	h	a
Fvb7_15613892	76.642	b	h	a	h	a	h	h	h	h	b	a	h	a	h	b	a	a	h	a	h	h	h	h	h	h	a	b	a	b	h	h	h	h	h	h	b	b	h	b	h	a	h	h	a	b	h	h	a
Fvb7_15308816	77.004	b	h	a	h	a	h	h	h	h	b	a	h	a	h	b	a	a	h	a	h	h	h	h	h	h	a	b	a	b	h	h	h	h	h	h	b	b	h	b	h	a	h	h	a	b	h	h	a
Fvb7_15044816	77.719	b	h	a	h	a	h	h	h	h	b	a	h	h	h	b	a	a	h	a	h	h	h	h	h	h	a	b	a	b	h	h	h	h	h	h	b	b	h	b	h	a	h	h	a	b	h	h	a
Fvb7_15024209	78.077	b	h	a	h	a	h	h	h	h	b	a	h	h	h	b	a	a	h	a	h	h	h	h	h	h	a	b	a	b	h	h	h	h	h	h	b	b	h	b	h	a	h	h	a	b	h	h	a
Fvb7_13093992	80.271	b	h	a	h	a	h	h	b	h	b	h	h	h	h	b	a	a	h	a	h	h	b	a	h	h	a	b	h	b	h	h	h	h	h	h	b	b	h	b	h	a	h	h	a	b	h	h	a
Fvb7_13856741	81.722	b	h	a	h	a	h	h	h	h	b	a	h	h	h	b	a	a	h	a	h	h	h	a	h	h	a	b	h	b	h	h	h	h	h	h	b	b	h	b	h	a	h	h	a	b	h	h	a
Fvb7_14536847	82.087	b	h	a	h	a	h	h	h	h	b	a	h	h	h	b	a	a	h	a	h	h	h	h	h	h	a	b	h	b	h	h	h	h	h	h	b	b	h	b	h	a	h	h	a	b	h	h	a
Fvb7_13006624	82.441	b	h	a	h	a	h	h	h	h	b	a	h	h	h	b	a	a	h	a	h	h	h	h	h	h	a	b	h	b	h	h	h	h	h	h	b	b	h	b	h	a	h	h	a	b	h	h	a
Fvb7_10430217	82.808	h	h	a	h	a	h	h	h	h	b	a	h	h	h	b	a	a	h	a	h	h	h	h	h	h	a	b	h	b	h	h	h	h	h	h	b	b	h	b	h	a	h	h	a	b	h	h	a
Fvb7_11550144	83.164	h	h	a	h	a	h	h	h	h	b	a	h	h	h	b	a	a	h	a	h	h	h	h	h	h	a	b	h	b	h	h	h	h	h	h	b	b	h	b	h	a	h	h	a	b	h	h	a
Fvb7_11675830	83.524	b	h	a	h	a	h	h	h	h	b	a	h	h	h	b	a	a	h	a	h	h	h	h	h	h	a	b	h	b	h	h	h	h	h	h	b	b	h	b	h	a	h	h	a	b	h	h	a
Fvb7_10170908	86.077	b	h	a	h	a	h	h	h	h	b	a	h	h	h	b	a	h	h	a	h	h	h	h	h	h	a	b	h	b	h	h	h	h	h	h	b	b	h	b	h	a	h	h	a	b	a	h	a
Fvb7_7287763	86.435	b	h	a	h	a	h	h	h	h	b	a	h	h	h	b	a	h	h	a	h	h	h	h	h	h	a	b	h	b	b	h	h	h	h	h	b	b	h	b	h	a	h	h	a	b	a	h	a
Fvb7_9926597	86.795	h	h	a	h	a	h	h	h	h	b	a	h	h	h	b	a	h	h	a	h	h	h	h	h	h	a	b	h	b	b	h	h	h	h	h	b	b	h	b	h	a	h	h	a	b	a	h	a
Fvb7_10371566	87.148	h	h	a	h	a	h	h	h	h	b	a	h	h	h	b	a	h	h	a	h	h	h	h	h	h	a	b	h	b	h	h	h	h	h	h	b	b	h	b	h	a	h	h	a	b	a	h	a
Fvb7_11307247	87.502	h	h	a	h	a	h	b	h	h	b	a	h	h	h	b	a	h	h	a	h	h	h	h	h	h	a	b	h	b	h	h	h	h	h	h	b	b	h	b	h	a	h	h	a	b	a	h	a
Fvb7_8647933	88.21	h	h	a	h	a	h	b	h	h	b	a	h	h	h	b	a	h	h	a	h	h	h	h	h	h	a	b	h	b	h	h	h	h	h	h	b	b	h	b	b	a	h	h	a	b	a	h	a
Fvb7_4814661	89.277	h	h	a	h	a	h	b	h	h	b	a	h	h	h	b	a	h	h	a	h	h	h	h	h	h	a	b	h	b	h	h	h	h	h	h	b	b	h	b	b	a	h	h	a	b	h	h	a
Fvb7_6274856	89.633	h	h	a	h	a	h	b	h	h	b	a	h	h	h	b	a	h	h	a	h	h	h	h	h	h	a	b	h	b	h	h	h	h	h	h	b	b	h	b	b	a	h	h	a	b	h	h	a
Fvb7_8702289	90.704	h	h	a	h	a	h	b	h	h	b	a	h	h	h	b	a	h	h	a	h	h	h	h	h	h	a	b	h	b	h	h	h	h	h	h	b	b	h	b	b	a	h	h	a	b	a	h	a
Fvb7_9447406	91.412	h	h	a	h	a	h	h	h	a	b	a	h	h	h	b	a	h	h	a	h	h	h	h	h	h	a	b	h	b	h	h	h	h	h	h	b	b	h	b	b	a	h	h	a	b	a	h	a
Fvb7_8952460	91.77	h	h	a	h	a	h	b	h	a	b	a	h	h	h	b	a	h	h	a	h	h	h	h	h	h	a	b	h	b	h	h	h	h	h	h	b	b	h	b	b	a	h	h	a	b	a	h	a
Fvb7_8728533	92.122	h	h	a	h	a	h	b	h	a	b	a	h	h	h	b	a	h	h	a	h	h	h	h	h	h	a	b	h	b	h	h	h	h	h	h	b	b	h	b	h	a	h	h	a	b	a	h	a
Fvb7_6822294	92.475	h	h	a	h	a	h	b	h	a	b	a	h	h	h	b	a	h	h	a	h	h	h	h	h	h	a	b	h	b	b	h	h	h	h	h	b	b	h	b	h	a	h	h	a	b	a	h	a
Fvb7_7412901	92.831	h	h	a	h	a	h	b	h	h	b	a	h	h	h	b	a	h	h	a	h	h	h	h	h	h	a	b	h	b	b	h	h	h	h	h	b	b	h	b	h	a	h	h	a	b	a	h	a
Fvb7_6442165	93.189	h	h	a	h	a	h	b	h	h	b	a	h	h	h	b	a	h	h	a	h	h	h	h	h	h	a	b	h	b	b	h	h	h	h	h	b	b	h	b	b	a	h	h	a	b	a	h	a
Fvb7_6032584	93.906	h	h	a	h	a	h	b	h	h	b	h	h	h	h	b	a	h	h	a	h	h	h	h	h	h	a	b	h	b	b	h	h	h	h	h	b	b	h	b	b	a	h	h	a	b	a	h	a
Fvb7_6421538	94.262	h	h	a	h	a	h	b	h	h	b	h	h	h	h	b	a	h	h	a	h	h	h	h	h	h	a	b	h	b	b	h	h	h	h	h	b	b	h	b	b	a	h	h	a	b	a	h	a
Fvb7_6253749	94.98	h	h	a	h	a	h	b	h	h	b	h	h	h	h	b	a	h	h	a	h	h	h	h	h	h	a	b	h	b	b	h	h	h	h	h	b	b	h	b	b	a	h	h	a	b	a	h	h
Fvb7_4884520	95.338	h	h	a	h	a	h	b	h	h	b	h	h	h	h	b	a	h	h	a	h	h	h	h	h	h	a	b	h	b	b	h	h	h	h	h	b	b	h	b	b	a	h	h	a	b	a	h	h
Fvb7_5690304	95.691	h	h	a	h	a	h	b	h	h	b	h	h	h	h	b	a	h	h	a	h	h	h	h	h	h	a	b	h	b	b	h	h	h	h	h	b	b	h	b	b	a	h	h	a	b	h	h	h
Fvb7_1283857	96.061	h	h	a	h	a	h	b	h	h	b	h	h	h	h	b	a	h	h	a	h	h	h	h	h	h	a	b	h	b	b	h	h	h	h	h	b	b	h	b	b	a	h	h	a	b	h	h	h
Fvb7_857389	96.423	h	b	a	h	a	h	b	h	h	b	h	h	h	h	b	a	h	h	a	h	h	h	h	h	h	a	b	h	b	b	h	h	h	h	h	b	b	h	b	b	a	h	h	a	b	h	h	h
Fvb7_5182418	96.784	h	b	a	h	a	h	b	h	h	b	h	h	h	h	b	a	h	h	a	h	h	h	h	h	h	a	b	h	b	b	h	h	h	h	h	b	b	h	b	b	a	h	h	a	b	h	h	h
Fvb7_5258660	97.52	h	h	a	h	a	h	b	h	h	b	a	h	h	h	b	a	h	h	a	h	h	h	h	h	h	a	b	h	b	b	h	h	h	h	h	b	b	h	b	b	a	h	h	a	b	h	h	h
[truncated: 95 more columns]
