# Supplementary material for: Genetic mapping and identification of a QTL determining tolerance to freezing stress in Fragaria vesca L
Source: PLoS One. 2021 May 21;16(5):e0248089. doi: 10.1371/journal.pone.0248089 (PMC8139484; doi:10.1371/journal.pone.0248089)
Supplement: S3 Table — (XLSX) [file pone.0248089.s003.xlsx]

## Sheet: Ark1
S3 Table. Functional annotations of candidate genes within the LT50 QTL interval
Sequence Name	Sequence Description	Sequence Length	Blast Min E-Value	Blast Similarity Mean (%)
FvH4_2g11454	uncharacterized protein LOC112185010	332	0	84.9231
FvH4_2g11455	-NA	-NA	-NA	-NA
FvH4_2g11460	putative glutamine amidotransferase YLR126C	244	6.07623e-178	100
FvH4_2g11470	hypothetical protein PRUPE_8G071600	85	3.87959e-24	53.1915
FvH4_2g11480	-NA	-NA	-NA	-NA
FvH4_2g11481	-NA	-NA	-NA	-NA
FvH4_2g11482	uncharacterized protein LOC112165268	275	1.94103e-97	54.8872
FvH4_2g11483	serine carboxypeptidase-like 45	94	6.92121e-23	94
FvH4_2g11490	uncharacterized protein C6C3.02c-like	138	1.84843e-92	100
FvH4_2g11491	uncharacterized protein LOC105349700	419	0	100
FvH4_2g11500	hemiasterlin resistant protein 1-like isoform X2	128	4.08176e-86	100
FvH4_2g11510	dynamin-related protein 3A	828	0	100
FvH4_2g11520	GATA transcription factor 24-like isoform X1	332	0	100
FvH4_2g11530	uncharacterized protein LOC101294143	375	0	89.6882
FvH4_2g11540	Chaperonin Cpn60/TCP-1	291	3.75508e-61	63.4831
FvH4_2g11550	costars family protein	96	2.84497e-62	100
FvH4_2g11560	KH domain-containing protein At4g18375	628	0	97.7509
FvH4_2g11570	beta-ureidopropionase	408	0	100
FvH4_2g11571	zinc finger CCCH domain-containing protein 48-like	229	1.05247e-165	100
FvH4_2g11580	zinc finger CCCH domain-containing protein 48-like	282	0	100
FvH4_2g11590	fructose-1,6-bisphosphatase, chloroplastic	378	0	100
FvH4_2g11600	nucleolar MIF4G domain-containing protein 1	810	0	99.7199
FvH4_2g11610	uncharacterized protein LOC108983186	222	2.87194e-13	64.5161
FvH4_2g11611	uncharacterized protein LOC105349933 isoform X1	535	7.17445e-125	50.9642
FvH4_2g11612	uncharacterized protein LOC101299390	339	2.83735e-164	67.0241
FvH4_2g11630	uncharacterized protein LOC105349701	225	4.74416e-97	98.6014
FvH4_2g11631	uncharacterized protein LOC101292333	251	5.48051e-19	30.2326
FvH4_2g11640	nucleolar protein 10	693	0	100
FvH4_2g11650	transcription factor ORG2-like	245	7.32663e-178	100
FvH4_2g11660	protein EXECUTER 1, chloroplastic	674	0	99.841
FvH4_2g11670	serine/threonine-protein kinase ATM	3014	0	98.1967
FvH4_2g11680	beta carbonic anhydrase 5, chloroplastic	296	0	100
FvH4_2g11681	-NA	-NA	-NA	-NA
FvH4_2g11700	probable ubiquitin-like-specific protease 2B isoform X2	663	0	99.8489
FvH4_2g11710	magnesium-dependent phosphatase 1	201	2.12706e-148	100
FvH4_2g11711	uncharacterized protein At4g38062-like	907	0	100
FvH4_2g11720	-NA	-NA	-NA	-NA
FvH4_2g11740	uncharacterized protein LOC101311339	195	2.52893e-138	100
FvH4_2g11750	-NA	-NA	-NA	-NA
FvH4_2g11751	-NA	-NA	-NA	-NA
FvH4_2g11770	uncharacterized protein LOC101312505 isoform X1	591	0	100
FvH4_2g11771	-NA	-NA	-NA	-NA
FvH4_2g11772	-NA	-NA	-NA	-NA
FvH4_2g11773	uncharacterized protein LOC101312791 isoform X1	1371	0	100
FvH4_2g11774	calcium-dependent protein kinase 11-like isoform X3	91	2.45771e-26	100
FvH4_2g11790	calcium-dependent protein kinase 11-like isoform X2	446	0	100
FvH4_2g11800	peptidyl-prolyl cis-trans isomerase FKBP12-like	113	1.19586e-75	100
FvH4_2g11810	pentatricopeptide repeat-containing protein At5g09450, mitochondrial isoform X1	386	0	100
FvH4_2g11820	uncharacterized protein LOC101296745 isoform X2	511	0	100
FvH4_2g11830	extensin-like	175	4.4894e-90	98.6577
FvH4_2g11831	-NA	-NA	-NA	-NA
FvH4_2g11840	dicarboxylate transporter 2.1, chloroplastic-like	546	0	100
FvH4_2g11841	uncharacterized protein LOC112185107	365	5.1733e-76	39.3443
FvH4_2g11860	protein EXORDIUM-like 2	138	3.39321e-95	100
FvH4_2g11870	hypothetical protein TanjilG_30238	112	2.23145e-34	78.2051
FvH4_2g11880	hypothetical protein CICLE_v10029409mg	67	1.73127e-18	87.8049
FvH4_2g11890	nitronate monooxygenase-like	271	3.21167e-65	80.292
FvH4_2g11900	nitronate monooxygenase-like	156	1.23098e-95	97.2222
FvH4_2g11910	uncharacterized protein LOC105353156	312	8.06405e-11	34.375
FvH4_2g11920	uncharacterized protein LOC101298198 isoform X1	822	0	100
FvH4_2g11930	copper-transporting ATPase PAA1, chloroplastic	956	0	100
FvH4_2g11940	potassium transporter 7 isoform X1	844	0	100
FvH4_2g11950	uncharacterized membrane protein At4g09580-like	278	0	100
FvH4_2g11951	NF-kappa-B-activating protein	93	3.231e-38	98.5915
FvH4_2g11952	ubiquitin-like-specific protease ESD4 isoform X2	98	9.251e-50	79.3814
FvH4_2g11953	uncharacterized protein LOC112200614	1059	0	61.5385
FvH4_2g11954	putative transcription factor interactor and regulator CCHC(Zn) family	384	6.84122e-158	52.164
FvH4_2g11955	ubiquitin-conjugating enzyme E2 20	138	6.26961e-79	88.2812
FvH4_2g11956	serine/threonine-protein kinase Aurora-1	338	3.47273e-22	46.1538
FvH4_2g12000	uncharacterized membrane protein At4g09580-like	199	5.45848e-97	97.9592
FvH4_2g12001	uncharacterized protein LOC112200614	547	0	61.5385
FvH4_2g12002	putative transcription factor interactor and regulator CCHC(Zn) family	413	1.09345e-176	54.0598
FvH4_2g12003	putative RNA-directed DNA polymerase	356	4.11066e-110	50.2941
FvH4_2g12020	ubiquitin-conjugating enzyme E2 20	190	1.56752e-101	80.4233
FvH4_2g12030	60S ribosomal protein L38-like	104	7.17597e-69	100
FvH4_2g12040	splicing factor 3A subunit 3-like isoform X2	370	0	77.8846
FvH4_2g12060	ankyrin repeat domain-containing protein 13B-like isoform X2	279	2.9616e-165	100
FvH4_2g12061	putative ribonuclease H-like domain-containing protein	208	1.05285e-83	61.6915
FvH4_2g12080	-NA	-NA	-NA	-NA
FvH4_2g12081	-NA	-NA	-NA	-NA
FvH4_2g12090	predicted protein	734	2.74096e-22	19.8212
FvH4_2g12100	uncharacterized protein LOC101310447 isoform X1	126	2.44275e-54	81.5789
FvH4_2g12101	protein TPX2 isoform X2	582	1.85003e-155	85.4093
FvH4_2g12110	-NA	-NA	-NA	-NA
FvH4_2g12111	-NA	-NA	-NA	-NA
FvH4_2g12120	LRR receptor-like serine/threonine-protein kinase GSO2	959	0	100
FvH4_2g12130	dihydrolipoyllysine-residue acetyltransferase component 5 of pyruvate dehydrogenase complex, chloroplastic	458	0	100
FvH4_2g12150	oxidoreductase family protein	125	2.01668e-12	54.6512
FvH4_2g12160	uncharacterized protein LOC101292470	355	0	100
FvH4_2g12161	uncharacterized protein LOC101292757 isoform X1	258	0	100
FvH4_2g12170	putative transcription factor FAR family	282	1.41574e-28	41.8972
FvH4_2g12180	protein FAR1-RELATED SEQUENCE 5-like	203	2.39375e-55	53.1915
FvH4_2g12190	probable inactive receptor kinase At1g48480	618	0	100
FvH4_2g12200	-NA	-NA	-NA	-NA
FvH4_2g12201	-NA	-NA	-NA	-NA
FvH4_2g12210	-NA	-NA	-NA	-NA
FvH4_2g12220	septin and tuftelin-interacting protein 1 homolog 1	254	2.61454e-13	76.1905
FvH4_2g12221	putative 26S proteasome regulatory complex, non-ATPase subcomplex, Rpn1 subunit	160	7.60613e-74	86.6142
FvH4_2g12222	putative RNA-directed DNA polymerase	469	0	67.9487
FvH4_2g12223	uncharacterized protein LOC105353385 isoform X2	338	5.99806e-51	46
FvH4_2g12230	26S proteasome non-ATPase regulatory subunit 2 homolog A isoform X1	210	1.94956e-60	75.1295
FvH4_2g12231	transmembrane protein 18	164	1.85171e-115	100
FvH4_2g12232	uncharacterized protein LOC101300793	1045	0	95.8812
FvH4_2g12260	protein SENSITIVE TO PROTON RHIZOTOXICITY 1	524	0	100
FvH4_2g12261	uncharacterized protein LOC105349729 isoform X1	142	1.29661e-89	97.0803
FvH4_2g12270	-NA	-NA	-NA	-NA
FvH4_2g12280	scarecrow-like protein 18	480	0	100
FvH4_2g12290	embryogenesis-associated protein EMB8	573	0	100
FvH4_2g12310	uncharacterized protein At5g08430-like	808	0	100
FvH4_2g12320	sucrose transport protein SUC2-like	505	0	100
FvH4_2g12330	uncharacterized protein LOC112169684 isoform X3	102	4.03787e-52	86.1386
FvH4_2g12340	uncharacterized protein LOC112169684 isoform X2	453	0	83.1486
FvH4_2g12350	uncharacterized protein LOC101295475 isoform X1	662	0	96.9743
FvH4_2g12360	protein-tyrosine-phosphatase PTP1 isoform X2	332	0	100
FvH4_2g12370	alpha-galactosidase 1-like isoform X1	435	0	100
FvH4_2g12380	MATE efflux family protein 5	501	0	100
FvH4_2g12381	uncharacterized protein LOC112178299	399	1.59069e-87	45.2532
FvH4_2g12390	G-type lectin S-receptor-like serine/threonine-protein kinase At1g34300	830	0	100
FvH4_2g12400	GDSL esterase/lipase At4g16230-like	378	0	100
FvH4_2g12420	GDSL esterase/lipase At1g71250-like	393	0	88.0102
FvH4_2g12421	uncharacterized protein LOC105349735	103	8.71571e-16	56.7901
FvH4_2g12430	probable arabinosyltransferase ARAD1	474	0	100
FvH4_2g12440	putative 1-phosphatidylinositol-3-phosphate 5-kinase FAB1D	1594	0	100
FvH4_2g12460	protein EPidERMAL PATTERNING FACTOR 2	129	1.44004e-89	100
FvH4_2g12470	angio-associated migratory cell protein	390	0	100
FvH4_2g12480	IST1-like protein	530	0	100
FvH4_2g12490	ATP synthase delta chain, chloroplastic	251	9.02969e-180	100
FvH4_2g12500	somatic embryogenesis receptor kinase 2	628	0	100
FvH4_2g12510	benzyl alcohol O-benzoyltransferase	464	0	100
FvH4_2g12511	uncharacterized protein LOC105352880	719	0	85.422
FvH4_2g12512	-NA	-NA	-NA	-NA
FvH4_2g12520	-NA	-NA	-NA	-NA
FvH4_2g12530	uncharacterized protein LOC112172400	113	2.6298e-14	59.0909
FvH4_2g12531	uncharacterized protein LOC112172399	124	1.71029e-49	73.8095
FvH4_2g12540	probable serine/threonine-protein kinase At1g18390 isoform X3	702	0	100
FvH4_2g12550	lysM domain-containing GPI-anchored protein 2	127	2.44391e-11	81.8182
FvH4_2g12551	-NA	-NA	-NA	-NA
FvH4_2g12570	putative laccase-9	569	0	100
FvH4_2g12590	putative laccase-9	566	0	100
FvH4_2g12591	-NA	-NA	-NA	-NA
FvH4_2g12592	-NA	-NA	-NA	-NA
FvH4_2g12610	laccase-15-like	568	0	100
FvH4_2g12620	laccase-14-like	594	0	100
FvH4_2g12621	-NA	-NA	-NA	-NA
FvH4_2g12622	uncharacterized protein LOC112184104	272	9.46139e-82	51.5504
FvH4_2g12640	putative laccase-9	598	0	100
FvH4_2g12641	putative ribonuclease H	239	2.69831e-24	42.4658
FvH4_2g12642	uncharacterized protein LOC112203576	144	7.19675e-53	61.5942
FvH4_2g12650	uncharacterized oxidoreductase At4g09670	361	0	100
FvH4_2g12660	uncharacterized aarF domain-containing protein kinase At1g71810, chloroplastic	701	0	100
FvH4_2g12670	translation initiation factor eIF-2B subunit epsilon	727	0	100
FvH4_2g12671	putative ribonuclease H-like domain-containing protein	283	2.60457e-41	57.0248
FvH4_2g12680	cleavage stimulating factor 64 isoform X1	565	0	95.3901
FvH4_2g12690	NAC domain-containing protein 86-like	598	0	100
FvH4_2g12700	sphinganine C(4)-monooxygenase 1-like	261	0	100
FvH4_2g12710	uncharacterized protein LOC101302127	236	1.05174e-174	100
FvH4_2g12711	uncharacterized protein LOC101305434	185	1.7026e-98	99.2908
FvH4_2g12720	protoheme IX farnesyltransferase, mitochondrial	429	0	100
FvH4_2g12730	pentatricopeptide repeat-containing protein At1g34160	577	0	100
FvH4_2g12740	uncharacterized protein OsI_027940-like	184	1.25314e-128	100
FvH4_2g12750	probable F-actin-capping protein subunit beta isoform X1	256	1.15749e-175	94.5098
FvH4_2g12760	replication protein A 14 kDa subunit B	144	1.005e-27	57.8431
FvH4_2g12761	protein FAR1-RELATED SEQUENCE 5-like	398	4.33368e-57	72.973
FvH4_2g12780	LOW QUALITY PROTEIN: tRNA pseudouridine(38/39) synthase	436	0	87.8981
FvH4_2g12781	-NA	-NA	-NA	-NA
FvH4_2g12790	programmed cell death protein 4	730	0	100
FvH4_2g12791	uncharacterized protein LOC101304054	183	6.62138e-130	100
FvH4_2g12792	-NA	-NA	-NA	-NA
FvH4_2g12800	ras-related protein Rab7	206	2.38303e-152	100
FvH4_2g12801	uncharacterized protein LOC101306011	494	0	100
FvH4_2g12810	uncharacterized protein LOC101304636 isoform X1	248	2.56351e-177	100
FvH4_2g12820	putative laccase-9	587	0	100
FvH4_2g12830	laccase-14-like isoform X2	616	0	100
FvH4_2g12831	putative Zinc finger, SWIM-type	254	6.38148e-84	63.5593
FvH4_2g12840	LOW QUALITY PROTEIN: polyadenylate-binding protein 3, partial	642	0	99.8374
FvH4_2g12850	uncharacterized protein LOC101305232	117	4.66741e-79	100
FvH4_2g12851	uncharacterized protein LOC101305232	144	1.55273e-101	100
FvH4_2g12860	hypoxanthine-guanine phosphoribosyltransferase	193	2.39933e-137	100
FvH4_2g12870	DEAD-box ATP-dependent RNA helicase 39	607	0	100
FvH4_2g12880	uncharacterized protein LOC112172988	122	6.57085e-77	90.0826
FvH4_2g12890	uncharacterized protein LOC101306103	148	1.013e-103	100
FvH4_2g12900	uncharacterized protein LOC101306395	506	0	100
FvH4_2g12901	-NA	-NA	-NA	-NA
FvH4_2g12902	-NA	-NA	-NA	-NA
FvH4_2g12910	cytochrome P450 71A4-like	542	0	100
FvH4_2g12920	uncharacterized protein LOC101306976	212	1.88081e-134	100
FvH4_2g12921	F-box/LRR-repeat MAX2 homolog A	245	1.0151e-45	84.9558
FvH4_2g12940	putative very-long-chain 3-oxoacyl-CoA synthase	463	0	90.4762
FvH4_2g12960	type I inositol 1,4,5-trisphosphate 5-phosphatase 1 isoform X2	669	0	100
FvH4_2g12970	dehydrogenase/reductase SDR family member 12	325	0	100
FvH4_2g12980	probable choline kinase 1 isoform X1	344	0	100
FvH4_2g12990	probable S-adenosylmethionine carrier 2, chloroplastic	304	0	100
FvH4_2g13010	tryptophan aminotransferase-related protein 4	486	0	100
FvH4_2g13020	carboxypeptidase D isoform X1	472	0	100
FvH4_2g13030	protein GIGANTEA	1179	0	100
FvH4_2g13040	uncharacterized protein LOC101309208	259	1.41946e-149	100
FvH4_2g13060	uncharacterized protein LOC101309690	208	7.38243e-152	100
FvH4_2g13070	espin isoform X1	186	3.10136e-130	100
FvH4_2g13080	hypothetical protein RchiOBHm_Chr6g0274341	82	6.77393e-46	92.5926
FvH4_2g13090	probable serine/threonine-protein kinase At1g54610	556	0	100
FvH4_2g13100	uncharacterized protein LOC101310479	88	1.14374e-56	100
FvH4_2g13110	peroxidase 12	356	0	100
FvH4_2g13111	uncharacterized protein A4U43_C06F7380	444	1.03794e-143	48.218
FvH4_2g13112	putative RNA-directed DNA polymerase	250	9.06712e-111	70.8502
FvH4_2g13113	uncharacterized protein A4U43_C06F7380	285	2.77193e-76	55.0218
FvH4_2g13120	uncharacterized protein LOC110757302	483	2.49657e-40	33.9921
FvH4_2g13150	disease resistance protein RPM1-like isoform X1	772	0	99.7238
FvH4_2g13151	uncharacterized protein LOC101308933 isoform X3	300	0	100
FvH4_2g13180	heat shock protein 83-like	359	0	95.8101
FvH4_2g13181	-NA	-NA	-NA	-NA
FvH4_2g13190	phytosulfokine receptor 2	373	0	100
FvH4_2g13191	-NA	-NA	-NA	-NA
FvH4_2g13200	protein S-acyltransferase 8	432	0	100
FvH4_2g13220	uncharacterized protein LOC103965273	191	1.59028e-45	48.4472
FvH4_2g13221	-NA	-NA	-NA	-NA
FvH4_2g13240	ethylene-responsive transcription factor ABR1-like isoform X1	465	0	100
FvH4_2g13260	protein LIKE COV 2	249	0	100
FvH4_2g13270	5-formyltetrahydrofolate cyclo-ligase-like protein COG0212 isoform X1	359	0	100
FvH4_2g13271	-NA	-NA	-NA	-NA
FvH4_2g13280	polypyrimidine tract-binding protein homolog 3	446	0	100
FvH4_2g13290	glycine-rich cell wall structural protein 2-like	281	0	100
FvH4_2g13300	60S ribosomal protein L3	390	0	100
FvH4_2g13310	probable ran guanine nucleotide release factor	204	3.90534e-146	100
FvH4_2g13320	NAC domain-containing protein 78-like	397	0	100
FvH4_2g13330	NAC domain-containing protein 78-like	411	0	97.8049
FvH4_2g13340	uncharacterized protein LOC112179666	103	3.67943e-66	97.0588
FvH4_2g13341	-NA	-NA	-NA	-NA
FvH4_2g13342	-NA	-NA	-NA	-NA
FvH4_2g13350	uncharacterized protein LOC105349734	199	3.26504e-142	100
FvH4_2g13360	uncharacterized protein LOC105350084	853	0	97.9294
FvH4_2g13361	putative nuclease HARBI1	296	0	95.2542
FvH4_2g13370	microtubule-associated protein futsch-like isoform X2	2174	0	100
FvH4_2g13380	cellulose synthase A catalytic subunit 2	1094	0	100
FvH4_2g13381	putative bifunctional inhibitor/plant lipid transfer protein/seed storage helical	256	1.33541e-18	70.3125
FvH4_2g13390	egg cell-secreted protein 1.3-like	155	2.74922e-109	100
FvH4_2g13400	egg cell-secreted protein 1.3-like	156	3.10051e-110	100
FvH4_2g13410	oleosin-B4-like	193	6.59818e-129	100
FvH4_2g13411	uncharacterized protein LOC112185639	222	3.8428e-44	37.2832
FvH4_2g13420	LOW QUALITY PROTEIN: protein STABILIZED1-like	1025	0	99.8047
FvH4_2g13430	protein SET DOMAIN GROUP 41	661	0	100
FvH4_2g13431	-NA	-NA	-NA	-NA
FvH4_2g13450	probable LRR receptor-like serine/threonine-protein kinase At1g34110	1118	0	100
FvH4_2g13451	uncharacterized protein LOC110227443	152	5.27529e-73	82.8358
FvH4_2g13460	thioredoxin Y1, chloroplastic	178	4.60639e-126	100
FvH4_2g13461	hypothetical protein RchiOBHm_Chr3g0492121	141	9.94393e-18	50.6024
FvH4_2g13470	uncharacterized protein LOC101292270	448	0	100
FvH4_2g13480	uncharacterized protein LOC103400117	142	6.35371e-19	61.3333
FvH4_2g13500	uncharacterized protein LOC101310960	231	2.77361e-170	100
FvH4_2g13510	citrate-binding protein-like	221	1.08246e-150	98.5577
FvH4_2g13511	uncharacterized protein LOC112171430	88	2.59074e-11	43.3333
FvH4_2g13512	-NA	-NA	-NA	-NA
FvH4_2g13513	citrate-binding protein-like	221	9.3141e-163	100
FvH4_2g13520	citrate-binding protein-like	221	7.68485e-162	100
FvH4_2g13530	54S ribosomal protein L51, mitochondrial-like	146	3.42231e-71	95.5357
FvH4_2g13531	uncharacterized protein LOC101291426	137	6.63842e-19	87.5
FvH4_2g13532	hypothetical protein PRUPE_3G291200	195	1.10161e-27	39.9015
FvH4_2g13550	citrate-binding protein-like	189	1.69506e-95	95.7447
FvH4_2g13560	LOW QUALITY PROTEIN: sterol 3-beta-glucosyltransferase UGT80B1	621	0	95.5247
FvH4_2g13561	-NA	-NA	-NA	-NA
FvH4_2g13562	-NA	-NA	-NA	-NA
FvH4_2g13563	non-ltr retroelement reverse transcriptase	280	1.7039e-29	37.5
FvH4_2g13580	-NA	-NA	-NA	-NA
FvH4_2g13581	uncharacterized protein LOC112199065	341	1.59555e-98	47.1939
FvH4_2g13590	protein RALF-like 4	154	1.01051e-93	100
FvH4_2g13600	UPF0695 membrane protein C977.11/PB8B6.06c-like	460	0	100
FvH4_2g13610	probable acyl-activating enzyme 1, peroxisomal	555	0	100
FvH4_2g13611	uncharacterized protein LOC112203443	328	1.17731e-10	76.9231
FvH4_2g13612	WPP domain-interacting tail-anchored protein 1-like	201	1.69864e-75	67.7778
FvH4_2g13613	-NA	-NA	-NA	-NA
FvH4_2g13620	uncharacterized protein LOC101312697	2703	0	100
FvH4_2g13640	G-box-binding factor 4-like	311	0	100
FvH4_2g13650	uncharacterized protein LOC101293943 isoform X1	234	1.09666e-168	100
FvH4_2g13660	uncharacterized protein LOC101294229	364	0	100
FvH4_2g13670	-NA	-NA	-NA	-NA
FvH4_2g13680	UPF0496 protein 4	388	0	100
FvH4_2g13681	hypothetical protein RchiOBHm_Chr1g0320861	262	3.00836e-26	58.0645
FvH4_2g13700	uncharacterized protein LOC101312990 isoform X1	366	0	100
FvH4_2g13710	probable CDP-diacylglycerol--inositol 3-phosphatidyltransferase 2	230	7.81636e-167	100
FvH4_2g13720	tubby-like F-box protein 8	430	0	100
FvH4_2g13750	DEAD-box ATP-dependent RNA helicase 21	718	0	100
FvH4_2g13760	-NA	-NA	-NA	-NA
FvH4_2g13770	putative F-box/LRR-repeat protein 9	212	4.48103e-34	52
FvH4_2g13780	-NA	-NA	-NA	-NA
FvH4_2g13781	uncharacterized protein LOC112184729	208	4.01816e-110	78.3251
FvH4_2g13782	-NA	-NA	-NA	-NA
FvH4_2g13790	mitotic-spindle organizing protein 1A-like	70	7.49025e-23	81.3559
FvH4_2g13791	-NA	-NA	-NA	-NA
FvH4_2g13800	LOW QUALITY PROTEIN: putative pentatricopeptide repeat-containing protein At3g47840	533	0	99.5851
FvH4_2g13810	WAT1-related protein At1g43650	356	0	100
FvH4_2g13830	-NA	-NA	-NA	-NA
FvH4_2g13831	BRCA1-associated protein	251	1.44259e-40	79.2079
FvH4_2g13832	protein IWS1 homolog A	156	1.39409e-16	83.6735
FvH4_2g13840	trihelix transcription factor GT-2-like	579	0	100
FvH4_2g13841	-NA	-NA	-NA	-NA
FvH4_2g13850	trihelix transcription factor GT-2	650	0	100
FvH4_2g13851	uncharacterized protein LOC101310148	272	8.70894e-27	47.9452
FvH4_2g13860	uncharacterized protein LOC101296534	464	0	100
FvH4_2g13861	sm-like protein LSM3B	98	6.36034e-62	100
FvH4_2g13880	succinate dehydrogenase subunit 3-1, mitochondrial-like	308	0	100
FvH4_2g13881	-NA	-NA	-NA	-NA
FvH4_2g13890	fructose-1,6-bisphosphatase, cytosolic	353	0	99.6721
FvH4_2g13900	40S ribosomal protein S17-like	150	2.75815e-94	100
FvH4_2g13901	-NA	-NA	-NA	-NA
FvH4_2g13902	uncharacterized protein LOC112200370	158	1.14577e-40	49.0446
FvH4_2g13910	protein FAM188A	604	0	100
FvH4_2g13920	protein ROOT PRIMORDIUM DEFECTIVE 1	415	0	99.7555
FvH4_2g13921	-NA	-NA	-NA	-NA
FvH4_2g13922	-NA	-NA	-NA	-NA
FvH4_2g13930	ATP-dependent Clp protease proteolytic subunit 6, chloroplastic	264	0	95.8175
FvH4_2g13931	ataxin-3 homolog	120	1.03004e-13	87.7551
FvH4_2g13940	eukaryotic translation initiation factor 5B	1383	0	100
FvH4_2g13941	uncharacterized protein LOC101314724	167	1.89676e-118	100
FvH4_2g13942	GDP-mannose 4,6-dehydratase, partial	100	8.29454e-16	84.0909
FvH4_2g13960	vacuolar iron transporter homolog 2-like	228	4.90419e-163	100
FvH4_2g13961	hypothetical protein VITISV_003451	358	2.87314e-160	64.8438
FvH4_2g13990	THO complex subunit 7A	238	5.73265e-171	100
FvH4_2g14000	CDP-diacylglycerol--inositol 3-phosphatidyltransferase 1-like	230	2.31234e-167	100
FvH4_2g14010	splicing factor 3B subunit 1	1266	0	100
FvH4_2g14011	-NA	-NA	-NA	-NA
FvH4_2g14020	transcription factor VIP1	337	0	100
FvH4_2g14030	putative RNA-directed DNA polymerase	463	1.86412e-53	56.2842
FvH4_2g14031	TMV resistance protein N-like isoform X1	335	0	91.018
FvH4_2g14040	protein SUPPRESSOR OF npr1-1, CONSTITUTIVE 1-like	497	0	99.3023
FvH4_2g14060	uncharacterized protein LOC101305606	121	1.74243e-22	74.6032
FvH4_2g14070	sarcoplasmic reticulum histidine-rich calcium-binding protein isoform X3	478	0	100
FvH4_2g14071	-NA	-NA	-NA	-NA
FvH4_2g14080	uncharacterized protein LOC101300584	304	0	100
FvH4_2g14090	F-box protein At2g32560-like	403	0	100
FvH4_2g14100	abscisic acid 8'-hydroxylase 3-like	375	0	98.3099
FvH4_2g14101	uncharacterized protein LOC101291404 isoform X1	560	0	100
FvH4_2g14102	-NA	-NA	-NA	-NA
FvH4_2g14130	uncharacterized protein LOC101301450	352	0	100
FvH4_2g14140	uncharacterized protein LOC101301629 isoform X1	369	0	100
FvH4_2g14150	putative F-box protein At1g47790	374	1.39359e-130	60.6771
FvH4_2g14160	serine decarboxylase	477	0	100
FvH4_2g14180	DNA-directed RNA polymerases II and V subunit 6B-like	143	7.54519e-97	100
FvH4_2g14190	carbonic anhydrase 2-like	253	0	100
FvH4_2g14200	SKP1-interacting partner 15	401	0	98.1424
FvH4_2g14201	OTU domain-containing protein 6B isoform X1	359	0	100
FvH4_2g14202	putative ribonuclease H-like domain-containing protein	124	3.98286e-46	61.8644
FvH4_2g14210	serine/threonine-protein kinase HT1-like	555	0	100
FvH4_2g14220	extensin-3-like	434	0	100
FvH4_2g14240	protein WHI3	301	1.57372e-176	100
FvH4_2g14241	-NA	-NA	-NA	-NA
FvH4_2g14250	G-type lectin S-receptor-like serine/threonine-protein kinase RLK1	776	0	100
FvH4_2g14260	U-box domain-containing protein 28-like	414	0	100
FvH4_2g14270	hypothetical protein RchiOBHm_Chr6g0276561	100	5.10256e-28	76.2376
FvH4_2g14280	uncharacterized protein LOC101304637	1127	0	100
FvH4_2g14281	zinc finger BED domain-containing protein RICESLEEPER 2	547	1.83727e-173	64.9383
FvH4_2g14290	uncharacterized protein LOC105349742	150	9.87178e-38	96.9231
FvH4_2g14300	protein MITOFERRINLIKE 1, chloroplastic	373	0	100
FvH4_2g14320	TMV resistance protein N-like isoform X1	1992	0	100
FvH4_2g14321	putative leucine-rich repeat domain, L domain-containing protein	271	2.97913e-120	64.684
FvH4_2g14330	ABC transporter G family member 22-like	737	0	99.8641
FvH4_2g14331	uncharacterized protein LOC101307174	178	4.79001e-31	92.5373
FvH4_2g14332	-NA	-NA	-NA	-NA
FvH4_2g14340	protein MKS1	219	1.75035e-154	100
FvH4_2g14350	uncharacterized protein LOC112172736	136	8.67883e-33	83.7838
FvH4_2g14360	kinesin-like protein KIN-7O isoform X2	154	3.16441e-63	94.2623
FvH4_2g14361	uncharacterized protein LOC105350086	415	1.61545e-21	56.383
FvH4_2g14370	protein TRANSPARENT TESTA 12-like	490	0	100
FvH4_2g14380	bromodomain-containing protein 4-like	454	1.02917e-44	40.3226
FvH4_2g14390	dof zinc finger protein DOF1.2	302	0	100
FvH4_2g14400	uncharacterized protein LOC101294335	263	0	100
FvH4_2g14410	LRR receptor-like serine/threonine-protein kinase RCH1	1091	0	100
FvH4_2g14420	uncharacterized protein LOC101305999 isoform X2	243	1.15826e-178	100
FvH4_2g14421	-NA	-NA	-NA	-NA
FvH4_2g14422	-NA	-NA	-NA	-NA
FvH4_2g14440	peptidyl-prolyl cis-trans isomerase CYP95	198	2.22425e-99	98.1928
FvH4_2g14450	eukaryotic translation initiation factor 6-2-like	246	3.24997e-179	100
FvH4_2g14460	uncharacterized protein C57A10.07	347	0	100
FvH4_2g14470	pathogen-related protein-like	240	7.07887e-177	100
FvH4_2g14490	-NA	-NA	-NA	-NA
FvH4_2g14491	uncharacterized protein LOC105349503	173	2.89792e-66	77.3438
FvH4_2g14510	-NA	-NA	-NA	-NA
FvH4_2g14520	ABC transporter A family member 2-like	95	1.57003e-37	76.8421
FvH4_2g14521	cation/H(+) antiporter 15-like	157	1.0005e-40	86.5169
FvH4_2g14522	uncharacterized protein LOC105353497	517	7.00974e-130	44.4215
FvH4_2g14530	uncharacterized protein LOC112190138	398	3.44986e-10	48.1481
FvH4_2g14540	uncharacterized protein LOC101294916	328	7.74478e-146	100
FvH4_2g14550	LOW QUALITY PROTEIN: probable indole-3-pyruvate monooxygenase YUCCA10	235	4.00183e-169	100
FvH4_2g14560	glycolipid transfer protein 3	239	5.21276e-159	92.0833
FvH4_2g14570	pathogen-related protein-like	240	5.17478e-174	100
FvH4_2g14571	uncharacterized protein LOC105350087	321	7.79283e-87	100
FvH4_2g14572	putative transcription factor FAR family	210	7.1009e-35	56.6667
FvH4_2g14580	transmembrane protein 184 homolog DDB_G0279555	484	0	100
FvH4_2g14590	vacuolar protein sorting-associated protein 45 homolog	569	0	100
FvH4_2g14600	DNA-directed RNA polymerase I subunit rpa49-like	403	0	100
FvH4_2g14610	putative UDP-glucuronate:xylan alpha-glucuronosyltransferase 3	641	0	100
FvH4_2g14620	uncharacterized protein LOC101309601	308	0	100
FvH4_2g14630	serine carboxypeptidase-like 42	397	0	99.2366
FvH4_2g14640	pentatricopeptide repeat-containing protein At3g09040, mitochondrial	1019	0	100
FvH4_2g14650	protein trichome berefringence-like 7	430	0	98.1352
FvH4_2g14670	putative bifunctional UDP-N-acetylglucosamine transferase and deubiquitinase ALG13	301	0	100
FvH4_2g14690	acyl-	394	0	100
FvH4_2g14700	cell wall / vacuolar inhibitor of fructosidase 2-like	317	5.81171e-104	100
FvH4_2g14710	copper transport protein CCH-like	110	5.43305e-71	100
FvH4_2g14740	uncharacterized protein LOC101296351	148	1.07193e-71	91.2
FvH4_2g14750	alcohol dehydrogenase-like	381	0	100
FvH4_2g14760	alcohol dehydrogenase	381	0	100
FvH4_2g14770	putative transcription elongation factor SPT5 homolog 1	1042	0	100
FvH4_2g14771	uncharacterized protein LOC101308701	328	5.96505e-96	52.1452
FvH4_2g14772	-NA	-NA	-NA	-NA
FvH4_2g14780	-NA	-NA	-NA	-NA
FvH4_2g14790	probable glucuronosyltransferase Os02g0520750	464	0	100
FvH4_2g14791	psbP domain-containing protein 4, chloroplastic-like	277	0	100
FvH4_2g14800	pentatricopeptide repeat-containing protein At3g21470-like	1003	0	100
FvH4_2g14810	pentatricopeptide repeat-containing protein At1g08070, chloroplastic-like	603	0	88.8514
FvH4_2g14850	bidirectional sugar transporter SWEET1-like	131	4.28801e-90	100
FvH4_2g14860	bidirectional sugar transporter SWEET1-like	244	1.06812e-174	100
FvH4_2g14861	uncharacterized protein LOC101296373	154	1.42306e-20	42.623
FvH4_2g14870	hypothetical protein RchiOBHm_Chr6g0277451	84	2.20633e-32	82.8947
FvH4_2g14880	uncharacterized protein LOC105349641 isoform X2	871	0	81.3253
FvH4_2g14881	uncharacterized protein LOC101302525	225	3.74633e-57	64.0244
FvH4_2g14882	-NA	-NA	-NA	-NA
FvH4_2g14890	transcriptional corepressor SEUSS	912	0	100
FvH4_2g14900	thioredoxin M-type, chloroplastic-like	183	8.77241e-132	100
FvH4_2g14910	glutamate--tRNA ligase, chloroplastic/mitochondrial	566	0	100
FvH4_2g14911	uncharacterized protein LOC112165939 isoform X1	246	5.91749e-66	47.1042
FvH4_2g14912	uncharacterized protein LOC101292077	278	0	100
FvH4_2g14913	putative phosphatidylinositol N-acetylglucosaminyltransferase subunit C	299	0	100
FvH4_2g14914	disease resistance protein RPM1-like	242	1.02833e-132	90.4545
FvH4_2g14930	disease resistance protein RPM1-like	717	0	91.172
FvH4_2g14940	gibberellin-regulated protein 14-like	94	1.59563e-61	100
FvH4_2g14950	-NA	-NA	-NA	-NA
FvH4_2g14951	uncharacterized protein LOC101298970 isoform X5	80	1.00854e-50	100
FvH4_2g14960	kinesin-4-like	214	2.05428e-131	100
FvH4_2g14961	cell division cycle protein 123 homolog isoform X1	337	0	100
FvH4_2g14970	-NA	-NA	-NA	-NA
FvH4_2g14980	ABC transporter C family member 2-like	1631	0	100
FvH4_2g14981	ABC transporter C family member 12-like isoform X3	1504	0	89.2881
FvH4_2g14990	phospholipase A1-IIdelta-like	205	8.79199e-129	94.1489
FvH4_2g15000	serpin-Z1-like	314	1.76592e-113	95.8333
FvH4_2g15010	ribosome maturation protein SBDS	390	0	100
FvH4_2g15020	small RNA degrading nuclease 5	571	0	100
FvH4_2g15030	scarecrow-like protein 1	582	0	100
FvH4_2g15031	zinc finger MYM-type protein 1-like	253	1.14152e-62	91.6031
FvH4_2g15040	myb-like protein AA	363	0	100
FvH4_2g15041	-NA	-NA	-NA	-NA
FvH4_2g15050	basic blue protein	128	5.44638e-89	100
FvH4_2g15060	casparian strip membrane protein 1-like	218	7.86862e-154	100
FvH4_2g15070	uncharacterized protein LOC101297805	337	0	100
FvH4_2g15100	-NA	-NA	-NA	-NA
FvH4_2g15101	-NA	-NA	-NA	-NA
FvH4_2g15120	FMO-flavin monooxygenase YUC4	371	0	98.1283
FvH4_2g15130	N-alpha-acetyltransferase 11	159	7.93615e-114	100
FvH4_2g15131	-NA	-NA	-NA	-NA
FvH4_2g15132	putative nuclease HARBI1	193	1.97343e-14	70.8333
FvH4_2g15140	ras-related protein RABC1	274	0	100
FvH4_2g15150	uncharacterized protein LOC101312506	181	9.3673e-127	100
FvH4_2g15160	putative DEAD-box ATP-dependent RNA helicase 29	792	0	100
FvH4_2g15170	chaperone protein dnaJ 10	408	0	93.8575
FvH4_2g15180	F-box protein SKP2B	365	0	100
FvH4_2g15181	-NA	-NA	-NA	-NA
FvH4_2g15190	uncharacterized protein LOC105353249	878	0	51.5413
FvH4_2g15191	uncharacterized protein LOC112169754	1271	0	64.8418
FvH4_2g15200	ACT domain-containing protein ACR3	459	0	100
FvH4_2g15201	protein FAR1-RELATED SEQUENCE 5-like	257	7.57603e-148	82.2394
FvH4_2g15220	putative tryptophan synthase	216	3.18024e-131	73.6434
FvH4_2g15230	tryptophan synthase beta chain 1-like	174	4.86545e-80	78.3626
FvH4_2g15231	uncharacterized protein LOC105349985	311	1.29582e-171	92.4901
FvH4_2g15260	receptor-like cytosolic serine/threonine-protein kinase RBK2	605	0	100
FvH4_2g15270	pentatricopeptide repeat-containing protein At1g43980, mitochondrial	636	0	100
FvH4_2g15280	DEAD-box ATP-dependent RNA helicase 47B	582	0	100
FvH4_2g15281	putative transcription factor/ chromatin remodeling BED-type(Zn) family	276	2.33786e-136	66.7712
FvH4_2g15290	uncharacterized protein LOC101310567	288	0	100
FvH4_2g15291	uncharacterized protein LOC105350096	266	2.59464e-112	87.1134
FvH4_2g15300	-NA	-NA	-NA	-NA
FvH4_2g15310	1-aminocyclopropane-1-carboxylate oxidase-like	349	0	100
FvH4_2g15311	flavanone 3-dioxygenase 3-like	144	7.09799e-40	71.7172
FvH4_2g15312	flavanone 3-dioxygenase 3-like	152	4.5022e-76	93.3333
FvH4_2g15313	-NA	-NA	-NA	-NA
FvH4_2g15320	LOW QUALITY PROTEIN: ruvB-like protein 1	319	0	93.4718
FvH4_2g15321	LOW QUALITY PROTEIN: ruvB-like protein 1	97	1.53457e-58	100
FvH4_2g15330	tyrosine/DOPA decarboxylase 2-like	220	9.77546e-151	100
FvH4_2g15340	ruvB-like protein 1	93	2.0048e-37	85.1351
FvH4_2g15360	aromatic L-amino acid decarboxylase	306	3.5554e-172	69.6477
FvH4_2g15370	glycine cleavage system H protein 2, mitochondrial	74	4.07104e-44	97.2603
FvH4_2g15380	benzyl alcohol o-benzoyltransferase	548	3.00804e-167	48.7365
FvH4_2g15400	target of Myb protein 1-like	546	0	100
FvH4_2g15410	flavin-containing monooxygenase FMO GS-OX-like 9	475	0	100
FvH4_2g15420	hypothetical protein RchiOBHm_Chr6g0278281	90	8.63963e-17	89.1304
FvH4_2g15430	-NA	-NA	-NA	-NA
FvH4_2g15440	aquaporin PIP2-7	282	0	100
FvH4_2g15441	pre-mRNA-splicing factor syf2	311	0	100
FvH4_2g15450	uncharacterized protein LOC101314427 isoform X1	527	0	100
FvH4_2g15460	transcription factor ABORTED MICROSPORES-like isoform X1	584	0	100
FvH4_2g15470	transcription factor ABORTED MICROSPORES-like	675	0	100
FvH4_2g15480	uncharacterized protein LOC101314906	144	2.33147e-86	99.2424
FvH4_2g15490	probable ubiquitin-conjugating enzyme E2 23	1114	0	100
FvH4_2g15500	trafficking protein particle complex subunit 2-like protein	144	2.04348e-101	100
FvH4_2g15510	probable 26S proteasome non-ATPase regulatory subunit 3	489	0	100
FvH4_2g15511	zeaxanthin epoxidase, chloroplastic-like	414	0	100
FvH4_2g15540	RNA-binding protein 39	589	0	100
FvH4_2g15550	uncharacterized protein LOC101291883	470	0	100
FvH4_2g15570	probable protein phosphatase 2C 46	396	0	100
FvH4_2g15580	uncharacterized protein LOC101292471	735	0	100
FvH4_2g15590	uncharacterized protein LOC101305242	300	0	94.9833
FvH4_2g15600	uncharacterized protein LOC101305537 isoform X1	544	0	100
FvH4_2g15610	40S ribosomal protein S10-1-like	181	5.77986e-127	100
FvH4_2g15620	V-type proton ATPase subunit B2	491	0	100
FvH4_2g15630	uncharacterized protein LOC101293359 isoform X1	518	0	100
FvH4_2g15640	dnaJ homolog subfamily C member 17	292	0	100
FvH4_2g15650	transportin-1	893	0	100
FvH4_2g15660	uncharacterized protein LOC101294420 isoform X1	170	7.25363e-121	100
FvH4_2g15670	serine/threonine protein phosphatase 2A 57 kDa regulatory subunit B' beta isoform-like	468	0	100
FvH4_2g15680	probable polyamine transporter At1g31830 isoform X1	475	0	100
FvH4_2g15681	uncharacterized protein LOC110034019	348	2.19136e-58	60
FvH4_2g15690	uncharacterized protein LOC105349779	154	6.40783e-109	100
FvH4_2g15700	pentatricopeptide repeat-containing protein At4g35130, chloroplastic	804	0	100
FvH4_2g15701	putative aminotransferase-like, plant mobile domain-containing protein	270	3.26331e-76	50.8929
FvH4_2g15710	hypothetical protein POPTR_0009s14070g	154	2.66914e-11	34.507
FvH4_2g15711	-NA	-NA	-NA	-NA
FvH4_2g15720	pentatricopeptide repeat-containing protein At4g35130, chloroplastic-like	155	1.23602e-15	44
FvH4_2g15721	hypothetical protein POPTR_0009s14070g	155	5.29526e-13	35.6061
FvH4_2g15722	uncharacterized protein LOC101306408 isoform X1	462	0	100
FvH4_2g15730	uncharacterized protein LOC101295772 isoform X1	463	0	100
FvH4_2g15740	uncharacterized protein LOC105349780	212	2.82285e-156	100
FvH4_2g15750	DDB1- and CUL4-associated factor 8 isoform X2	514	0	100
FvH4_2g15760	pentatricopeptide repeat-containing protein At2g17033	449	0	100
FvH4_2g15770	serine/threonine-protein kinase ATR	2721	0	100
FvH4_2g15780	mechanosensitive ion channel protein 6-like	914	0	100
FvH4_2g15790	F-box/LRR-repeat protein 10	644	0	100
FvH4_2g15800	serine/threonine-protein kinase CTR1	571	0	100
FvH4_2g15801	putative O-methyltransferase COMT-type, S-adenosyl-L-methionine-dependent methyltransferase	110	6.03272e-16	51.7241
FvH4_2g15802	hypothetical protein MANES_01G196600	105	4.62124e-15	94.2857
FvH4_2g15810	heterodimeric geranylgeranyl pyrophosphate synthase small subunit, chloroplastic	330	0	100
FvH4_2g15820	GPI mannosyltransferase 1	435	0	100
FvH4_2g15830	tRNA(His) guanylyltransferase 1-like	522	0	100
FvH4_2g15840	3'-hydroxy-N-methyl-(S)-coclaurine 4'-O-methyltransferase-like	361	0	100
FvH4_2g15841	putative RNA-directed DNA polymerase	181	2.71114e-54	50.6024
FvH4_2g15860	E3 ubiquitin ligase BIG BROTHER-like	269	1.24589e-145	100
FvH4_2g15861	putative ribonuclease H-like domain-containing protein	195	4.46497e-100	79.1908
FvH4_2g15870	aspartate--tRNA ligase 2, cytoplasmic-like	480	0	71.3235
FvH4_2g15880	3'-hydroxy-N-methyl-(S)-coclaurine 4'-O-methyltransferase-like	361	0	97.2222
FvH4_2g15890	-NA	-NA	-NA	-NA
FvH4_2g15891	acetylserotonin O-methyltransferase-like	173	1.00665e-37	39.2857
FvH4_2g15910	putative aspartate--tRNA ligase	99	5.49165e-54	84.6939
FvH4_2g15920	uncharacterized protein LOC101298197	1484	0	100
FvH4_2g15930	F-box protein SKIP23 isoform X1	431	0	100
FvH4_2g15940	rop guanine nucleotide exchange factor 1	570	0	100
FvH4_2g15950	coiled-coil domain-containing protein 124	232	9.13231e-158	100
FvH4_2g15960	receptor-like cytosolic serine/threonine-protein kinase RBK1 isoform X1	553	0	100
FvH4_2g15970	GDSL esterase/lipase At5g55050-like	358	0	100
FvH4_2g15980	GDSL esterase/lipase At5g37690-like	381	0	86.3158
FvH4_2g15990	GDSL esterase/lipase At5g55050-like	375	0	97.0588
FvH4_2g16000	L-ascorbate oxidase homolog	541	0	100
FvH4_2g16010	signal recognition particle 43 kDa protein, chloroplastic	369	0	100
FvH4_2g16011	-NA	-NA	-NA	-NA
FvH4_2g16020	uncharacterized protein LOC101299929	304	0	100
FvH4_2g16030	dehydrin COR47-like	180	1.07049e-119	100
FvH4_2g16040	lysine histidine transporter-like 8	485	0	100
FvH4_2g16050	lysine histidine transporter-like 8	510	0	100
FvH4_2g16051	-NA	-NA	-NA	-NA
FvH4_2g16052	lysine histidine transporter-like 7	503	0	100
FvH4_2g16053	lysine histidine transporter-like 8	562	0	94.3715
FvH4_2g16054	lysine histidine transporter-like 8	531	0	100
FvH4_2g16055	-NA	-NA	-NA	-NA
FvH4_2g16070	probable alanine--tRNA ligase, chloroplastic isoform X1	1002	0	100
FvH4_2g16080	alanine--tRNA ligase, chloroplastic/mitochondrial-like	316	7.68777e-93	54.8276
FvH4_2g16100	cyclin-dependent kinase B1-1-like isoform X1	323	0	100
FvH4_2g16110	expansin-like A2	281	0	100
FvH4_2g16111	uncharacterized protein LOC110767920	1087	0	51.6213
FvH4_2g16120	uncharacterized protein LOC105349641 isoform X2	489	0	100
FvH4_2g16130	uncharacterized protein LOC105350043	270	5.25258e-77	52.5692
FvH4_2g16140	-NA	-NA	-NA	-NA
FvH4_2g16141	uncharacterized protein LOC101305116	392	2.01506e-14	94.8718
FvH4_2g16142	-NA	-NA	-NA	-NA
FvH4_2g16143	uncharacterized protein LOC112169611	169	1.59477e-21	65.3333
FvH4_2g16144	uncharacterized protein LOC105351477	161	2.35287e-22	74.5763
FvH4_2g16160	E3 ubiquitin-protein ligase RNF126-like	184	1.13953e-61	68.3871
FvH4_2g16170	putative transcription factor C2H2 family	224	5.71957e-62	51.6279
FvH4_2g16180	NAC transcription factor 29	310	0	100
FvH4_2g16190	endochitinase 2-like	348	0	100
FvH4_2g16200	uncharacterized protein LOC112171386	237	1.02863e-91	60.7914
FvH4_2g16201	uncharacterized protein LOC101303673	305	0	100
FvH4_2g16202	uncharacterized protein LOC101303964	272	0	99.631
FvH4_2g16203	uncharacterized protein LOC101304250	279	0	100
FvH4_2g16204	uncharacterized protein LOC101303673	195	6.13689e-88	80.791
FvH4_2g16205	uncharacterized protein LOC101304541	272	0	99.631
FvH4_2g16220	uncharacterized protein LOC101304250	292	4.66992e-158	94.2748
FvH4_2g16230	uncharacterized protein LOC101304837	282	0	100
FvH4_2g16240	uncharacterized protein LOC101305139	305	0	100
FvH4_2g16250	uncharacterized protein LOC112185293	329	1.2041e-29	40.1198
FvH4_2g16251	DNA topoisomerase 6 subunit A3-like	212	4.11033e-25	45.8333
FvH4_2g16270	uncharacterized protein LOC101305433	275	0	100
FvH4_2g16280	uncharacterized protein LOC101305723	274	0	100
FvH4_2g16290	uncharacterized protein LOC101306010	278	0	100
FvH4_2g16310	hypothetical protein RchiOBHm_Chr6g0280051	465	9.6474e-139	84.8361
FvH4_2g16311	uncharacterized protein LOC110751665	140	6.94802e-50	74.3119
FvH4_2g16312	uncharacterized protein LOC103947158	774	4.82324e-169	45.7377
FvH4_2g16313	uncharacterized protein LOC101303673	256	1.27268e-47	52.1531
FvH4_2g16320	probable serine/threonine-protein kinase At4g35230	508	0	100
FvH4_2g16330	uncharacterized protein LOC101306595	811	0	100
FvH4_2g16331	-NA	-NA	-NA	-NA
FvH4_2g16332	uncharacterized protein LOC112185147	94	6.8849e-21	74.1379
FvH4_2g16350	uncharacterized protein LOC105349645	323	2.70942e-151	89.3617
FvH4_2g16351	uncharacterized protein LOC101305116	93	4.41068e-18	100
FvH4_2g16360	uncharacterized protein ycf39	394	0	100
FvH4_2g16370	uncharacterized protein At1g04910	625	0	100
FvH4_2g16371	uncharacterized protein LOC101307174	720	0	100
FvH4_2g16380	glycerol-3-phosphate acyltransferase 3	400	0	100
FvH4_2g16381	lysM domain-containing GPI-anchored protein 2	354	0	100
FvH4_2g16390	MATE efflux family protein 3, chloroplastic isoform X1	626	0	99.839
FvH4_2g16410	probable flavin-containing monooxygenase 1	183	7.54881e-101	79.1209
FvH4_2g16420	probable flavin-containing monooxygenase 1	345	5.30219e-124	52.25
FvH4_2g16430	probable flavin-containing monooxygenase 1	520	0	100
FvH4_2g16450	probable flavin-containing monooxygenase 1 isoform X1	476	0	100
FvH4_2g16451	uncharacterized protein LOC105349646	143	1.75173e-37	96.8254
FvH4_2g16470	tyrosine decarboxylase 1-like	371	2.43791e-178	64.6341
FvH4_2g16471	-NA	-NA	-NA	-NA
FvH4_2g16500	cytochrome P450 87A3-like	512	0	94.3249
FvH4_2g16510	putative expansin-B2	272	0	100
FvH4_2g16520	isocitrate dehydrogenase	374	0	100
FvH4_2g16530	SEC1 family transport protein SLY1	620	0	100
FvH4_2g16540	uncharacterized protein LOC101297889	229	1.49858e-170	100
FvH4_2g16550	uncharacterized protein LOC101309797	685	0	68.8559
FvH4_2g16551	uncharacterized protein LOC101309509	715	0	100
FvH4_2g16560	transmembrane protein 184 homolog DDB_G0279555	488	0	100
FvH4_2g16570	sorcin-like	170	8.72254e-122	100
FvH4_2g16580	uncharacterized protein LOC101309797	489	0	100
FvH4_2g16581	putative ribonuclease H-like domain, reverse transcriptase zinc-binding domain-containing protein	502	9.47915e-26	47.482
FvH4_2g16582	-NA	-NA	-NA	-NA
FvH4_2g16590	G2/mitotic-specific cyclin-2-like	436	0	100
FvH4_2g16600	U-box domain-containing protein 15-like	651	0	100
FvH4_2g16601	-NA	-NA	-NA	-NA
FvH4_2g16610	ubiquitin domain-containing protein DSK2a	560	0	100
FvH4_2g16620	uncharacterized protein LOC101310088	674	0	99.8423
FvH4_2g16630	zinc finger protein ZAT3-like	404	0	100
FvH4_2g16640	pentatricopeptide repeat-containing protein At2g17140 isoform X1	872	0	100
FvH4_2g16650	NPC intracellular cholesterol transporter 1-like	1294	0	93.5509
FvH4_2g16660	-NA	-NA	-NA	-NA
FvH4_2g16661	-NA	-NA	-NA	-NA
FvH4_2g16670	probable galacturonosyltransferase 3 isoform X1	687	0	100
FvH4_2g16680	probable serine/threonine-protein kinase NAK	423	0	100
FvH4_2g16690	bromodomain-containing protein 9-like	736	0	100
FvH4_2g16691	-NA	-NA	-NA	-NA
FvH4_2g16700	transport and Golgi organization 2 homolog	112	2.08302e-18	65.1515
FvH4_2g16710	transport and Golgi organization protein 2 homolog	270	0	100
FvH4_2g16730	EC protein homolog 2-like	86	1.17021e-49	100
FvH4_2g16740	protein EXORDIUM-like 5	353	0	100
FvH4_2g16750	epidermal growth factor receptor substrate 15-like 1	1222	0	100
FvH4_2g16760	proton-coupled amino acid transporter 3	430	0	100
FvH4_2g16770	alpha-1,3-mannosyl-glycoprotein 2-beta-N-acetylglucosaminyltransferase	445	0	100
FvH4_2g16780	nucleolar complex protein 4 homolog	621	0	100
FvH4_2g16790	probable protein phosphatase 2C 27	386	0	100
FvH4_2g16800	probable anion transporter 5	424	0	100
FvH4_2g16810	glutamate receptor 3.2-like	940	0	100
FvH4_2g16811	putative plant self-incompatibility S1	165	4.83236e-16	44.1176
FvH4_2g16820	receptor-like protein kinase THESEUS 1	845	0	100
FvH4_2g16821	-NA	-NA	-NA	-NA
FvH4_2g16830	homoserine kinase-like	368	0	100
FvH4_2g16831	uncharacterized protein LOC105349569	331	1.24184e-57	48.4979
FvH4_2g16840	RING-H2 finger protein ATL8-like	154	1.54738e-83	79.2208
FvH4_2g16850	monosaccharide-sensing protein 2	741	0	100
FvH4_2g16860	probable pathogenesis-related protein CaO19.6200	265	0	93.617
FvH4_2g16861	hypothetical protein EUGRSUZ_J02069	144	1.76382e-19	63.0952
FvH4_2g16870	mitochondrial phosphate carrier protein 1, mitochondrial	318	0	100
FvH4_2g16880	calcium-dependent protein kinase 26	569	0	100
FvH4_2g16890	cyclin-dependent kinase F-4-like	237	4.65584e-177	100
FvH4_2g16900	uncharacterized protein LOC101304925	374	0	100
FvH4_2g16901	uncharacterized protein LOC101303230	387	4.97012e-69	42.0485
FvH4_2g16910	uncharacterized protein LOC101305228	156	1.45632e-108	100
FvH4_2g16920	uncharacterized protein LOC101305522	280	0	100
FvH4_2g16930	CMP-sialic acid transporter 4	349	0	100
FvH4_2g16940	xylem cysteine proteinase 1	358	0	100
FvH4_2g16941	uncharacterized protein At2g17340-like	368	0	100
FvH4_2g16950	exopolygalacturonase-like	421	0	100
FvH4_2g16960	uncharacterized protein LOC105349648 isoform X1	105	5.80514e-69	100
FvH4_2g16970	uncharacterized protein LOC101306390	118	1.99665e-75	100
FvH4_2g16980	pentatricopeptide repeat-containing protein At2g03880, mitochondrial	635	0	100
FvH4_2g16990	aminoacylase-1 isoform X2	444	0	100
FvH4_2g16991	-NA	-NA	-NA	-NA
FvH4_2g16992	coiled-coil domain-containing protein 1-like	124	4.2179e-20	52.7778
FvH4_2g17000	-NA	-NA	-NA	-NA
FvH4_2g17010	pentatricopeptide repeat-containing protein At2g03880, mitochondrial	429	9.94864e-42	86.5169
FvH4_2g17011	-NA	-NA	-NA	-NA
FvH4_2g17020	uncharacterized protein LOC101313279	208	6.7966e-155	100
FvH4_2g17030	expansin-A20	253	0	100
FvH4_2g17031	-NA	-NA	-NA	-NA
FvH4_2g17040	pentatricopeptide repeat-containing protein At1g62350-like isoform X1	250	0	100
FvH4_2g17050	brefeldin A-inhibited guanine nucleotide-exchange protein 1	1713	0	100
FvH4_2g17051	3-hydroxy-3-methylglutaryl-coenzyme A reductase 2-like	573	0	100
FvH4_2g17060	3-hydroxy-3-methylglutaryl-coenzyme A reductase 1-like	579	0	100
FvH4_2g17070	senescence-specific cysteine protease SAG39-like	341	0	100
FvH4_2g17080	3-hydroxy-3-methylglutaryl-coenzyme A reductase 1-like	589	0	99.8299
FvH4_2g17090	3-hydroxy-3-methylglutaryl-coenzyme A reductase 1-like	274	0	98.9011
FvH4_2g17091	3-hydroxy-3-methylglutaryl-coenzyme A reductase 1-like	258	1.672e-164	97.8992
FvH4_2g17100	3-hydroxy-3-methylglutaryl-coenzyme A reductase 1-like	596	0	100
FvH4_2g17110	Alpha-amylase 4	258	5.76124e-10	29.5964
FvH4_2g17120	cellulose synthase-like protein D4	1139	0	100
FvH4_2g17130	AT-rich interactive domain-containing protein 3-like isoform X1	735	0	100
FvH4_2g17131	protein FAR1-RELATED SEQUENCE 5	792	0	100
FvH4_2g17132	protein FAR1-RELATED SEQUENCE 9	550	0	100
FvH4_2g17140	uncharacterized protein LOC101310179	241	2.49344e-178	100
FvH4_2g17150	leucine-rich repeat protein 1-like	211	1.72884e-73	65.1429
FvH4_2g17160	probable L-type lectin-domain containing receptor kinase S.5	691	0	100
FvH4_2g17170	uncharacterized protein LOC101310477	318	0	100
FvH4_2g17180	pentatricopeptide repeat-containing protein At4g38150	310	0	100
FvH4_2g17190	putative chromatin regulator PHD family	158	1.27712e-98	88.535
FvH4_2g17210	AP-1 complex subunit sigma-1	162	2.75359e-115	100
FvH4_2g17220	phototropin-2	945	0	100
FvH4_2g17230	tetraketide alpha-pyrone reductase 1	330	0	100
FvH4_2g17240	histone deacetylase 19	496	0	100
FvH4_2g17241	hypothetical protein, partial	96	3.49662e-14	63.2353
FvH4_2g17250	chloride channel protein CLC-e	793	0	100
FvH4_2g17260	UDP-galactose transporter 2-like	343	0	100
FvH4_2g17270	ankyrin repeat domain-containing protein 2	425	0	100
FvH4_2g17280	uncharacterized protein At4g08330, chloroplastic-like	126	3.29147e-86	100
FvH4_2g17281	F-box/LRR-repeat protein 12	378	0	100
FvH4_2g17290	uncharacterized protein LOC105349650	103	6.26247e-68	100
FvH4_2g17300	cytochrome b561 and DOMON domain-containing protein At3g07570	370	0	100
FvH4_2g17310	ribonuclease 2	278	0	100
FvH4_2g17320	mediator of RNA polymerase II transcription subunit 19a-like isoform X2	205	3.40319e-143	100
FvH4_2g17330	TMV resistance protein N-like	1203	0	100
FvH4_2g17331	putative transcription factor interactor and regulator CCHC(Zn) family	212	5.20063e-119	82.9016
FvH4_2g17332	putative RNA-directed DNA polymerase	1107	0	60.4817
FvH4_2g17340	TMV resistance protein N-like	127	6.75115e-59	81.746
FvH4_2g17350	TMV resistance protein N-like	435	1.22615e-170	69.7337
FvH4_2g17360	formin-like protein 1	1109	0	100
FvH4_2g17370	acyl-coenzyme A thioesterase 9, mitochondrial	436	0	100
FvH4_2g17380	uncharacterized protein LOC101311209 isoform X2	499	4.26456e-180	56.8144
FvH4_2g17381	disease resistance protein At4g27190-like isoform X3	111	1.84295e-64	92.7273
FvH4_2g17400	disease resistance protein At4g27190-like isoform X2	331	0	87.2727
FvH4_2g17410	probable disease resistance protein At4g27220 isoform X1	72	1.5144e-35	95.7746
FvH4_2g17420	-NA	-NA	-NA	-NA
FvH4_2g17430	UDP-glycosyltransferase 74F2-like	469	0	100
FvH4_2g17431	probably inactive leucine-rich repeat receptor-like protein kinase At5g48380	267	5.62375e-110	64.3939
FvH4_2g17440	probably inactive leucine-rich repeat receptor-like protein kinase At5g48380	620	0	100
FvH4_2g17450	FRIGidA-like protein 3	547	0	100
FvH4_2g17460	uncharacterized protein LOC101290914	945	0	100
FvH4_2g17470	rhodanese-like domain-containing protein 4A, chloroplastic	339	0	100
FvH4_2g17480	uncharacterized protein LOC101291775	317	0	100
FvH4_2g17490	ubiquitin-like-conjugating enzyme ATG10	221	1.14077e-161	100
FvH4_2g17500	uncharacterized hydrolase YNR064C-like isoform X1	395	0	100
FvH4_2g17510	uncharacterized protein LOC101291991	416	0	100
FvH4_2g17511	defensin-like protein 182	134	2.42948e-91	100
FvH4_2g17520	uncharacterized protein LOC101292280	264	3.5162e-156	100
FvH4_2g17530	uncharacterized protein LOC112169034 isoform X3	323	0	91.4089
FvH4_2g17531	defensin-like protein 182	134	7.02796e-92	100
FvH4_2g17532	-NA	-NA	-NA	-NA
FvH4_2g17540	uncharacterized protein LOC105350145	337	1.52462e-21	32.0755
FvH4_2g17560	uncharacterized protein LOC101292072	1409	0	100
FvH4_2g17570	protein YIF1B-A-like	309	0	99.3548
FvH4_2g17580	putative pentatricopeptide repeat-containing protein At5g59200, chloroplastic	626	0	100
FvH4_2g17590	uncharacterized protein LOC101292651	246	3.24997e-179	100
FvH4_2g17600	uncharacterized protein LOC101292949	194	6.31157e-136	100
FvH4_2g17601	protein FAR1-RELATED SEQUENCE 7	202	3.46789e-147	100
FvH4_2g17602	protein FAR1-RELATED SEQUENCE 1	294	3.2273e-155	100
FvH4_2g17603	protein FAR1-RELATED SEQUENCE 5-like	246	0	100
FvH4_2g17610	uncharacterized CRM domain-containing protein At3g25440, chloroplastic	451	0	100
FvH4_2g17620	uncharacterized CRM domain-containing protein At3g25440, chloroplastic	157	4.36357e-103	100
FvH4_2g17621	putative disease resistance protein RGA3	641	0	97.6562
FvH4_2g17622	-NA	-NA	-NA	-NA
FvH4_2g17623	disease resistance protein RGA2-like	157	2.59259e-16	88.8889
FvH4_2g17640	putative disease resistance protein RGA3	884	0	100
FvH4_2g17650	adrenodoxin, mitochondrial	159	2.13605e-112	100
FvH4_2g17651	importin-5	96	9.90581e-23	91.0714
FvH4_2g17670	poly(A)-specific ribonuclease PARN-like	614	0	100
FvH4_2g17671	uncharacterized protein LOC101295186	487	0	100
FvH4_2g17680	dnaJ homolog subfamily C member 2-like	656	0	100
FvH4_2g17690	serine carboxypeptidase-like 20	497	0	100
FvH4_2g17700	monocopper oxidase-like protein SKU5	589	0	100
FvH4_2g17701	-NA	-NA	-NA	-NA
FvH4_2g17702	-NA	-NA	-NA	-NA
FvH4_2g17703	uncharacterized protein LOC105349929	139	1.71547e-12	69.2308
FvH4_2g17710	uncharacterized protein LOC101296442	166	5.40618e-118	100
FvH4_2g17720	-NA	-NA	-NA	-NA
FvH4_2g17721	uncharacterized protein LOC101309403	157	8.2515e-86	88.4892
FvH4_2g17730	probable sodium/metabolite cotransporter BASS3, chloroplastic	421	0	100
FvH4_2g17740	probable E3 ubiquitin-protein ligase ARI1	535	0	100
FvH4_2g17750	transcription factor IBH1-like	172	1.97038e-119	100
FvH4_2g17760	transcription factor IBH1-like	188	2.16295e-112	91.1111
FvH4_2g17770	-NA	-NA	-NA	-NA
FvH4_2g17780	fimbrin-2	668	0	100
FvH4_2g17790	protein DA1-like	124	4.60599e-71	99.0385
FvH4_2g17800	uncharacterized protein LOC101295198	394	0	100
FvH4_2g17810	uncharacterized protein At5g48480	182	9.80014e-126	100
FvH4_2g17811	-NA	-NA	-NA	-NA
FvH4_2g17820	putative lipid-transfer protein DIR1	130	1.71315e-89	100
FvH4_2g17830	putative bifunctional inhibitor/plant lipid transfer protein/seed storage helical	103	7.9214e-56	90.9091
FvH4_2g17840	uncharacterized protein LOC101298081	151	1.31203e-108	100
FvH4_2g17850	uncharacterized protein LOC101295779	129	3.2005e-90	100
FvH4_2g17851	uncharacterized protein LOC103448851	143	1.88472e-23	62.8205
FvH4_2g17852	uncharacterized protein LOC112167596	153	2.97618e-39	42.6966
FvH4_2g17860	HAUS augmin-like complex subunit 3	617	0	100
FvH4_2g17870	uncharacterized protein LOC101298666	235	2.07902e-173	100
FvH4_2g17880	embryonic stem cell-specific 5-hydroxymethylcytosine-binding protein isoform X1	378	0	100
FvH4_2g17890	F-box/WD-40 repeat-containing protein At3g52030-like	459	0	100
FvH4_2g17910	F-box/WD-40 repeat-containing protein At3g52030-like	249	1.3287e-179	100
FvH4_2g17920	putative transcription factor WD40-like family	150	1.3031e-14	55.6962
FvH4_2g17921	uncharacterized protein LOC105350875	148	1.76445e-65	90.4762
FvH4_2g17922	uncharacterized protein LOC112085412	1008	0	54.5556
FvH4_2g17930	dCTP pyrophosphatase 1-like	146	2.26875e-102	100
FvH4_2g17950	EPidERMAL PATTERNING FACTOR-like protein 9	113	1.99156e-77	100
FvH4_2g17960	asparagine--tRNA ligase, cytoplasmic 2	630	0	100
FvH4_2g17970	cysteine-rich repeat secretory protein 55	239	6.10425e-176	100
FvH4_2g17980	ras-related protein RABA5b	214	2.02071e-153	100
FvH4_2g17990	uncharacterized protein LOC101300300	1024	0	100
FvH4_2g18000	cytochrome b561 and DOMON domain-containing protein At3g25290	389	0	100
FvH4_2g18001	auxin-induced in root cultures protein 12	273	0	100
FvH4_2g18020	protein NRT1/ PTR FAMILY 4.2-like isoform X1	524	0	99.8088
FvH4_2g18021	-NA	-NA	-NA	-NA
FvH4_2g18030	60S ribosomal protein L32-1	134	7.0873e-93	100
FvH4_2g18040	serine/threonine-protein kinase OXI1	440	0	100
FvH4_2g18050	histidine triad nucleotide-binding protein 2, mitochondrial	212	3.38334e-153	100
FvH4_2g18060	E3 ubiquitin-protein ligase CHIP	276	0	100
FvH4_2g18070	U-box domain-containing protein 9	457	0	100
FvH4_2g18071	gag-pol polyprotein	939	0	85.8054
FvH4_2g18080	GLABRA2 expression modulator-like	235	3.09771e-177	100
FvH4_2g18090	uncharacterized protein LOC101303288	310	0	100
FvH4_2g18091	zinc finger BED domain-containing protein RICESLEEPER 2-like	713	0	96.1268
FvH4_2g18092	-NA	-NA	-NA	-NA
FvH4_2g18100	transcription factor bHLH62	545	0	100
FvH4_2g18120	probable xyloglucan glycosyltransferase 6	690	0	100
FvH4_2g18130	40S ribosomal protein S8-like	228	1.95859e-161	100
FvH4_2g18131	-NA	-NA	-NA	-NA
FvH4_2g18150	peptidyl-prolyl cis-trans isomerase FKBP62	566	0	100
FvH4_2g18170	peptidyl-prolyl cis-trans isomerase FKBP15-1	147	4.63504e-101	100
FvH4_2g18171	protein FAR1-RELATED SEQUENCE 5-like	692	0	98.6971
FvH4_2g18180	uncharacterized protein LOC105353354	370	8.0949e-95	97.2789
FvH4_2g18181	uncharacterized protein LOC101298478	132	2.98928e-81	81.1688
FvH4_2g18182	probable glucan endo-1,3-beta-glucosidase A6 isoform X2	332	0	83.2808
FvH4_2g18190	probable glucan endo-1,3-beta-glucosidase A6	113	7.16801e-54	77.6786
FvH4_2g18191	uncharacterized protein LOC112185047	1234	0	43.309
FvH4_2g18200	probable glucan endo-1,3-beta-glucosidase A6	464	0	100
FvH4_2g18201	-NA	-NA	-NA	-NA
FvH4_2g18202	-NA	-NA	-NA	-NA
FvH4_2g18210	lysozyme D-like	121	7.961e-49	97.9381
FvH4_2g18220	putative glycine-rich cell wall structural protein 1	169	1.37411e-88	100
FvH4_2g18221	-NA	-NA	-NA	-NA
FvH4_2g18230	uncharacterized protein LOC101305809	380	0	100
FvH4_2g18240	putative quinone-oxidoreductase homolog, chloroplastic	268	0	100
FvH4_2g18250	hypothetical protein RchiOBHm_Chr6g0283621	149	2.4564e-93	92.5676
FvH4_2g18260	chloroplast envelope quinone oxidoreductase homolog	81	2.1638e-37	92.7536
FvH4_2g18261	uncharacterized protein LOC112164034	269	1.18189e-149	84.7584
FvH4_2g18270	-NA	-NA	-NA	-NA
FvH4_2g18271	probable acyl-activating enzyme 1, peroxisomal	171	1.49298e-49	61.9718
FvH4_2g18280	putative quinone-oxidoreductase homolog, chloroplastic	186	2.17251e-128	97.8378
FvH4_2g18300	putative quinone-oxidoreductase homolog, chloroplastic	280	0	100
FvH4_2g18301	hypothetical protein RchiOBHm_Chr6g0283651	172	2.48248e-88	85.1351
FvH4_2g18310	putative quinone-oxidoreductase homolog, chloroplastic	332	0	100
FvH4_2g18311	-NA	-NA	-NA	-NA
FvH4_2g18320	putative quinone-oxidoreductase homolog, chloroplastic	333	0	100
FvH4_2g18330	putative quinone-oxidoreductase homolog, chloroplastic, partial	263	0	99.6078
FvH4_2g18340	putative quinone-oxidoreductase homolog, chloroplastic	333	0	100
FvH4_2g18350	putative quinone-oxidoreductase homolog, chloroplastic	330	0	100
FvH4_2g18351	serine/threonine-protein kinase MHK	435	0	100
FvH4_2g18360	uncharacterized protein LOC101307548	720	0	99.8609
FvH4_2g18361	uncharacterized protein LOC101301843, partial	401	0	96.3351
FvH4_2g18370	GTP cyclohydrolase 1 isoform X1	466	0	100
FvH4_2g18380	uncharacterized histidine-rich protein DDB_G0274557-like	147	3.54677e-91	100
FvH4_2g18390	cyclin-C1-2-like isoform X2	254	0	100
FvH4_2g18400	uncharacterized protein LOC105351439	108	4.79484e-28	82.8125
FvH4_2g18401	-NA	-NA	-NA	-NA
FvH4_2g18410	cytochrome P450 CYP82D47-like	353	0	99.7126
FvH4_2g18411	cytochrome P450 CYP82D47-like	193	3.10833e-136	100
FvH4_2g18420	LOW QUALITY PROTEIN: cytochrome P450 CYP82D47	336	0	100
FvH4_2g18430	putative ER lumen protein-retaining receptor C28H8.4	272	0	100
FvH4_2g18431	-NA	-NA	-NA	-NA
FvH4_2g18440	ninja-family protein AFP2-like	375	0	100
FvH4_2g18450	heat shock protein 83	100	2.01347e-55	94.898
FvH4_2g18460	ras GTPase-activating protein-binding protein 1	538	0	100
FvH4_2g18461	senescence-associated carboxylesterase 101-like	568	0	100
FvH4_2g18470	galacturonosyltransferase 8	563	0	100
FvH4_2g18471	-NA	-NA	-NA	-NA
FvH4_2g18490	uncharacterized protein LOC101302725	571	0	100
FvH4_2g18491	uncharacterized protein LOC112169611	245	2.41402e-29	42.4419
FvH4_2g18500	hypothetical protein RchiOBHm_Chr6g0284021	391	4.49301e-168	62.954
FvH4_2g18510	uncharacterized protein LOC101310657	279	0	100
FvH4_2g18520	ethylene-responsive transcription factor-like protein At4g13040	221	6.42376e-164	100
FvH4_2g18530	uncharacterized protein LOC101311529	199	3.93463e-142	100
FvH4_2g18540	uncharacterized protein LOC101311814	340	0	100
FvH4_2g18550	dolichol-phosphate mannosyltransferase subunit 3	91	2.05673e-57	100
FvH4_2g18560	uncharacterized protein LOC101312787	552	0	100
FvH4_2g18570	membrane protein of ER body-like protein	736	0	100
FvH4_2g18580	membrane protein of ER body 2	446	0	100
FvH4_2g18590	putative F-box/LRR-repeat protein 23	333	0	100
FvH4_2g18600	oleoyl-acyl carrier protein thioesterase 1, chloroplastic	380	0	100
FvH4_2g18601	uncharacterized protein LOC105351627	293	1.57399e-14	35.6021
FvH4_2g18610	cold and drought-regulated protein CORA-like	124	1.89514e-76	100
FvH4_2g18620	E3 ubiquitin-protein ligase RNF4 isoform X1	216	7.44692e-154	100
FvH4_2g18630	chaperone protein dnaJ 1, mitochondrial-like isoform X1	443	0	100
FvH4_2g18640	cell division control protein 45 homolog	600	0	100
FvH4_2g18650	RPM1-interacting protein 4	275	4.33787e-180	100
FvH4_2g18651	-NA	-NA	-NA	-NA
FvH4_2g18660	B-cell receptor-associated protein 31	215	1.28085e-150	100
FvH4_2g18670	putative pentatricopeptide repeat-containing protein At3g25060, mitochondrial	614	0	100
FvH4_2g18680	GPI transamidase component PIG-S	589	0	100
FvH4_2g18700	egg cell-secreted protein 1.3-like	149	4.96841e-103	100
FvH4_2g18701	uncharacterized protein LOC105350831	203	6.61651e-97	85.4651
FvH4_2g18710	ankyrin repeat and SAM domain-containing protein 6 isoform X1	201	7.32659e-144	100
FvH4_2g18711	calmodulin-binding receptor-like cytoplasmic kinase 2 isoform X1	147	4.1506e-11	79.0698
FvH4_2g18720	thaumatin-like protein 1b isoform X2	112	2.07044e-23	73.8462
FvH4_2g18730	GPI transamidase component PIG-T	665	0	100
FvH4_2g18740	uncharacterized protein LOC101290915	214	7.43176e-155	100
